# Supplementary material for: Telomere-to-telomere assemblies of chromosome 10 reveal complex adaptive variation of 3-ketoacyl-CoA-synthases in Populus trichocarpa likely driven by Helitrons
Source: For Res (Fayettev). 2026 Jun 8;6:e019. doi: 10.48130/forres-0026-0019 (PMC13253262; doi:10.48130/forres-0026-0019)
Supplement: Supplementary file 1 — Supplementary data to this article can be found online. [file forres-0026-0019-S1.zip]

Archive with 9 entries (9 files):
- 10.48130_forres-0026-0019-Suppl-File1.pdf
- 10.48130_forres-0026-0019-Suppl-TableS1.xlsx
- 10.48130_forres-0026-0019-Suppl-TableS2.xlsx
- 10.48130_forres-0026-0019-Suppl-TableS3.xlsx
- 10.48130_forres-0026-0019-Suppl-TableS4.xlsx
- 10.48130_forres-0026-0019-Suppl-TableS5.xlsx
- 10.48130_forres-0026-0019-Suppl-TableS6.xlsx
- 10.48130_forres-0026-0019-Suppl-TableS7.xlsx
- 10.48130_forres-0026-0019-Suppl-TableS8.xlsx
