# Supplementary material for: Telomere-to-telomere assemblies of chromosome 10 reveal complex adaptive variation of 3-ketoacyl-CoA-synthases in Populus trichocarpa likely driven by Helitrons
Source: For Res (Fayettev). 2026 Jun 8;6:e019. doi: 10.48130/forres-0026-0019 (PMC13253262; doi:10.48130/forres-0026-0019)
Supplement: Supplementary file 1 — Supplementary data to this article can be found online. [file forres-0026-0019-S1.zip › 10.48130_forres-0026-0019-Suppl-TableS1.xlsx]

## Sheet: S1
Table S1	BUSCO Complete (%) values derived from whole-genome BUSCO analyses (eudicots_odb10). Chr10 metrics reflect Chromosome 10 assemblies used for locus-level analyses.
	Individual Haplotype		Chrom10 Contigs		Chr10 Length (bp)		Chrom10 BUSCO Genes (Complete)		BUSCO Complete (%)
	Nisqually-1		1		22799081		235		98.5
	Stettler		1		22693673		237		98.4
	BESC-1038_H1		2		22212836		235		98.3
	BESC-1038_H2		3		22168110		237		98.3
	BESC-1055_H1		1		22861060		237		98.5
	BESC-1055_H2		1		22432687		237		98.2
	BESC-1058_H1		1		22787729		237		97.9
	BESC-1058_H2		1		22051691		235		96.6
	BESC-109_H1		1		21946060		237		98.4
	BESC-109_H2		1		21890113		235		98.3
	BESC-1095_H1		1		22401725		237		98.3
	BESC-1095_H2		1		22208455		240		98.3
	BESC-1103_H1		1		22674769		235		98.5
	BESC-1103_H2		2		22344536		240		98.5
	BESC-1121_H1		3		22795589		235		98.4
	BESC-1121_H2		2		22487509		240		98.4
	BESC-113_H1		2		22233939		237		98.4
	BESC-113_H2		1		21797511		240		98.5
	BESC-1156_H1		2		21889802		235		98.4
	BESC-1156_H2		2		21824248		237		98.3
	BESC-1160_H1		2		22259349		235		98.4
	BESC-1160_H2		1		21878331		237		97.9
	BESC-201_H1		1		21742437		235		98.5
	BESC-201_H2		2		21578259		237		98.5
	BESC-220_H1		1		22045343		237		98.4
	BESC-220_H2		1		21978062		237		98.5
	BESC-239_H1		3		22180632		237		98.4
	BESC-239_H2		4		22054989		237		98.4
	BESC-241_H1		1		22114261		235		98.4
	BESC-241_H2		1		21983656		237		98.5
	BESC-27_H1		1		21954566		237		98.5
	BESC-27_H2		1		21910061		237		98.4
	BESC-36_H1		1		22494945		235		98.5
	BESC-36_H2		1		21968471		235		98.5
	BESC-360_H1		2		22457179		235		98.5
	BESC-360_H2		1		22375431		235		98.4
	BESC-375_H1		3		22528211		235		98.4
	BESC-375_H2		1		22158808		237		98.5
	BESC-377_H1		1		22081032		237		98.5
	BESC-377_H2		1		22043655		237		98.4
	BESC-438_H1		1		22308806		237		98.5
	BESC-438_H2		1		21615468		235		98.5
	BESC-450_H1		1		22332114		237		98.4
	BESC-450_H2		1		21823048		235		98.4
	BESC-454_H1		1		22040909		237		98.5
	BESC-454_H2		2		21935109		235		98.5
	BESC-465_H1		1		22045197		237		98.5
	BESC-465_H2		1		21575067		235		98.5
	BESC-56_H1		2		22071974		235		98.4
	BESC-56_H2		1		21873575		237		98.5
	BESC-58_H1		1		21735794		237		98.5
	BESC-58_H2		1		21671779		235		98.5
	BESC-60_H1		3		21742247		235		98.5
	BESC-60_H2		3		21588264		235		98.4
	BESC-817_H1		1		22178654		237		97.9
	BESC-817_H2		2		22041370		237		98.5
	BESC-832_H1		1		22033077		235		98.5
	BESC-832_H2		3		21807655		235		98.5
	BESC-847_H1		3		21913981		237		98.4
	BESC-847_H2		1		21823393		237		98.5
	BESC-869_H1		1		22272710		237		98.4
	BESC-869_H2		1		21547968		237		98.5
	BESC-880_H1		1		22482810		240		98.5
	BESC-880_H2		1		21768676		237		98.5
	BESC-883_H1		1		22209456		235		98.5
	BESC-883_H2		2		21931758		235		98.5
	BESC-901_H1		1		22404104		237		98.4
	BESC-901_H2		2		21839158		233		98.4
	CMBF-28_3_H1		2		21919924		235		98.5
	CMBF-28_3_H2		2		21915407		235		98.4
	GW-11033_H1		2		22175103		235		98.5
	GW-11033_H2		2		22165032		237		98.5
	GW-7996_H1		2		22566863		237		98.5
	GW-7996_H2		1		21985099		237		98.5
	GW-9594_H1		1		22247075		240		98.4
	GW-9594_H2		1		22204148		235		98.4
	GW-9595_H1		1		22643234		235		98.4
	GW-9595_H2		1		22309724		235		98.4
	SKWD_24_3_H1		1		22201303		235		98.5
	SKWD_24_3_H2		1		21631399		237		98.4
	Mean				2.21108e+07		236.325
