# Supplementary material for: Telomere-to-telomere assemblies of chromosome 10 reveal complex adaptive variation of 3-ketoacyl-CoA-synthases in Populus trichocarpa likely driven by Helitrons
Source: For Res (Fayettev). 2026 Jun 8;6:e019. doi: 10.48130/forres-0026-0019 (PMC13253262; doi:10.48130/forres-0026-0019)
Supplement: Supplementary file 1 — Supplementary data to this article can be found online. [file forres-0026-0019-S1.zip › 10.48130_forres-0026-0019-Suppl-TableS2.xlsx]

## Sheet: S2a
Table S2a	Amino acid sequences and features of KCS proteins.
	Gene_ID		Gene_variant		Haplotype		1	2	3	4	5	6	7	8	9	10	11	12	13	14	15	16	17	18	19	20	21	22	23	24	25	26	27	28	29	30	31	32	33	34	35	36	37	38	39	40	41	42	43
																			63	72			252						6			78	280				78				280				2
	79500		79500		BESC-377_H1		M	A	D	E	K	K	Q	N	L	E	N	K	P	V	L	S	Q	P	L	P	E	R	K	K	N	T	S	P	N	F	L	L	S	V	E	L	K	Y	V	K	L	G	Y
	79500		79500		BESC-220_H2		M	A	D	E	K	K	Q	N	L	E	N	K	P	V	L	S	Q	P	L	P	E	R	K	K	N	T	S	P	N	F	L	L	S	V	E	L	K	Y	V	K	L	G	Y
	79500		79500		BESC-36_H2		M	A	D	E	K	K	Q	N	L	E	N	K	P	V	L	S	Q	P	L	P	E	R	K	K	N	T	S	P	N	F	L	L	S	V	E	L	K	Y	V	K	L	G	Y
	79500		79500		BESC-375_H1		M	A	D	E	K	K	Q	N	L	E	N	K	P	V	L	S	Q	P	L	P	E	R	K	K	N	T	S	P	N	F	L	L	S	V	E	L	K	Y	V	K	L	G	Y
	79500		79500		BESC-375_H2		M	A	D	E	K	K	Q	N	L	E	N	K	P	V	L	S	Q	P	L	P	E	R	K	K	N	T	S	P	N	F	L	L	S	V	E	L	K	Y	V	K	L	G	Y
	79500		79500		BESC-438_H1		M	A	D	E	K	K	Q	N	L	E	N	K	P	V	L	S	Q	P	L	P	E	R	K	K	N	T	S	P	N	F	L	L	S	V	E	L	K	Y	V	K	L	G	Y
	79500		79500		BESC-450_H2		M	A	D	E	K	K	Q	N	L	E	N	K	P	V	L	S	Q	P	L	P	E	R	K	K	N	T	S	P	N	F	L	L	S	V	E	L	K	Y	V	K	L	G	Y
	79500		79500		BESC-454_H1		M	A	D	E	K	K	Q	N	L	E	N	K	P	V	L	S	Q	P	L	P	E	R	K	K	N	T	S	P	N	F	L	L	S	V	E	L	K	Y	V	K	L	G	Y
	79500		79500		BESC-56_H1		M	A	D	E	K	K	Q	N	L	E	N	K	P	V	L	S	Q	P	L	P	E	R	K	K	N	T	S	P	N	F	L	L	S	V	E	L	K	Y	V	K	L	G	Y
	79500		79500		BESC-60_H1		M	A	D	E	K	K	Q	N	L	E	N	K	P	V	L	S	Q	P	L	P	E	R	K	K	N	T	S	P	N	F	L	L	S	V	E	L	K	Y	V	K	L	G	Y
	79500		79500		BESC-817_H2		M	A	D	E	K	K	Q	N	L	E	N	K	P	V	L	S	Q	P	L	P	E	R	K	K	N	T	S	P	N	F	L	L	S	V	E	L	K	Y	V	K	L	G	Y
	79500		79500		BESC-847_H2		M	A	D	E	K	K	Q	N	L	E	N	K	P	V	L	S	Q	P	L	P	E	R	K	K	N	T	S	P	N	F	L	L	S	V	E	L	K	Y	V	K	L	G	Y
	79500		79500		BESC-869_H1		M	A	D	E	K	K	Q	N	L	E	N	K	P	V	L	S	Q	P	L	P	E	R	K	K	N	T	S	P	N	F	L	L	S	V	E	L	K	Y	V	K	L	G	Y
	79500		79500		BESC-880_H1		M	A	D	E	K	K	Q	N	L	E	N	K	P	V	L	S	Q	P	L	P	E	R	K	K	N	T	S	P	N	F	L	L	S	V	E	L	K	Y	V	K	L	G	Y
	79500		79500		BESC-883_H2		M	A	D	E	K	K	Q	N	L	E	N	K	P	V	L	S	Q	P	L	P	E	R	K	K	N	T	S	P	N	F	L	L	S	V	E	L	K	Y	V	K	L	G	Y
	79500		79500		GW-11033_H1		M	A	D	E	K	K	Q	N	L	E	N	K	P	V	L	S	Q	P	L	P	E	R	K	K	N	T	S	P	N	F	L	L	S	V	E	L	K	Y	V	K	L	G	Y
	79500		79500		GW-11033_H2		M	A	D	E	K	K	Q	N	L	E	N	K	P	V	L	S	Q	P	L	P	E	R	K	K	N	T	S	P	N	F	L	L	S	V	E	L	K	Y	V	K	L	G	Y
	79500		79500		GW-9494_H1		M	A	D	E	K	K	Q	N	L	E	N	K	P	V	L	S	Q	P	L	P	E	R	K	K	N	T	S	P	N	F	L	L	S	V	E	L	K	Y	V	K	L	G	Y
	79500		79500		GW-9494_H2		M	A	D	E	K	K	Q	N	L	E	N	K	P	V	L	S	Q	P	L	P	E	R	K	K	N	T	S	P	N	F	L	L	S	V	E	L	K	Y	V	K	L	G	Y
	79500		79500		GW-9595_H2		M	A	D	E	K	K	Q	N	L	E	N	K	P	V	L	S	Q	P	L	P	E	R	K	K	N	T	S	P	N	F	L	L	S	V	E	L	K	Y	V	K	L	G	Y
	79500		79500		BESC-1038_H1		M	A	D	E	K	K	Q	N	L	E	N	K	P	V	L	S	Q	P	L	P	E	R	K	K	N	T	S	P	N	F	L	L	S	V	E	L	K	Y	V	K	L	G	Y
	79500		79500		BESC-1038_H2		M	A	D	E	K	K	Q	N	L	E	N	K	P	V	L	S	Q	P	L	P	E	R	K	K	N	T	S	P	N	F	L	L	S	V	E	L	K	Y	V	K	L	G	Y
	79500		79500		BESC-1095_H2		M	A	D	E	K	K	Q	N	L	E	N	K	P	V	L	S	Q	P	L	P	E	R	K	K	N	T	S	P	N	F	L	L	S	V	E	L	K	Y	V	K	L	G	Y
	79500		79500		BESC-1103_H2		M	A	D	E	K	K	Q	N	L	E	N	K	P	V	L	S	Q	P	L	P	E	R	K	K	N	T	S	P	N	F	L	L	S	V	E	L	K	Y	V	K	L	G	Y
	79500		79500		BESC-1156_H2		M	A	D	E	K	K	Q	N	L	E	N	K	P	V	L	S	Q	P	L	P	E	R	K	K	N	T	S	P	N	F	L	L	S	V	E	L	K	Y	V	K	L	G	Y
	79500		79500		BESC-1160_H1		M	A	D	E	K	K	Q	N	L	E	N	K	P	V	L	S	Q	P	L	P	E	R	K	K	N	T	S	P	N	F	L	L	S	V	E	L	K	Y	V	K	L	G	Y
	79500		79500		BESC-1160_H2		M	A	D	E	K	K	Q	N	L	E	N	K	P	V	L	S	Q	P	L	P	E	R	K	K	N	T	S	P	N	F	L	L	S	V	E	L	K	Y	V	K	L	G	Y
	79500		79500		BESC-201_H1		M	A	D	E	K	K	Q	N	L	E	N	K	P	V	L	S	Q	P	L	P	E	R	K	K	N	T	S	P	N	F	L	L	S	V	E	L	K	Y	V	K	L	G	Y
	79500		79500		BESC-201_H2		M	A	D	E	K	K	Q	N	L	E	N	K	P	V	L	S	Q	P	L	P	E	R	K	K	N	T	S	P	N	F	L	L	S	V	E	L	K	Y	V	K	L	G	Y
	79500		79500		BESC-450_H1		M	A	D	E	K	K	Q	N	L	E	N	K	P	V	L	S	Q	P	L	P	E	R	K	K	N	T	S	P	N	F	L	L	S	V	E	L	K	Y	V	K	L	G	Y
	79500		79500		BESC-847_H1		M	A	D	E	K	K	Q	N	L	E	N	K	P	V	L	S	Q	P	L	P	E	R	K	K	N	T	S	P	N	F	L	L	S	V	E	L	K	Y	V	K	L	G	Y
	79500		79500		BESC-901_H2		M	A	D	E	K	K	Q	N	L	E	N	K	P	V	L	S	Q	P	L	P	E	R	K	K	N	T	S	P	N	F	L	L	S	V	E	L	K	Y	V	K	L	G	Y
	79500		79500_L75F		BESC-465_H2		M	A	D	E	K	K	Q	N	L	E	N	K	P	V	L	S	Q	P	L	P	E	R	K	K	N	T	S	P	N	F	L	L	S	V	E	L	K	Y	V	K	L	G	Y
	79500		79500_L75F		BESC-58_H2		M	A	D	E	K	K	Q	N	L	E	N	K	P	V	L	S	Q	P	L	P	E	R	K	K	N	T	S	P	N	F	L	L	S	V	E	L	K	Y	V	K	L	G	Y
	79500		79500_Q17P		BESC-377_H2		M	A	D	E	K	K	Q	N	L	E	N	K	P	V	L	S	P	P	L	P	E	R	K	K	N	T	S	P	N	F	L	L	S	V	E	L	K	Y	V	K	L	G	Y
	79500		79500_Q77E		BESC-1156_H1		M	A	D	E	K	K	Q	N	L	E	N	K	P	V	L	S	Q	P	L	P	E	R	K	K	N	T	S	P	N	F	L	L	S	V	E	L	K	Y	V	K	L	G	Y
	79500		79500_Q77E		BESC-239_H1		M	A	D	E	K	K	Q	N	L	E	N	K	P	V	L	S	Q	P	L	P	E	R	K	K	N	T	S	P	N	F	L	L	S	V	E	L	K	Y	V	K	L	G	Y
	79500		79500_Q77E		BESC-27_H1		M	A	D	E	K	K	Q	N	L	E	N	K	P	V	L	S	Q	P	L	P	E	R	K	K	N	T	S	P	N	F	L	L	S	V	E	L	K	Y	V	K	L	G	Y
	79500		79500_Q77E		BESC-27_H2		M	A	D	E	K	K	Q	N	L	E	N	K	P	V	L	S	Q	P	L	P	E	R	K	K	N	T	S	P	N	F	L	L	S	V	E	L	K	Y	V	K	L	G	Y
	79500		79500_Q77E		BESC-360_H1		M	A	D	E	K	K	Q	N	L	E	N	K	P	V	L	S	Q	P	L	P	E	R	K	K	N	T	S	P	N	F	L	L	S	V	E	L	K	Y	V	K	L	G	Y
	79500		79500_Q77E		BESC-58_H1		M	A	D	E	K	K	Q	N	L	E	N	K	P	V	L	S	Q	P	L	P	E	R	K	K	N	T	S	P	N	F	L	L	S	V	E	L	K	Y	V	K	L	G	Y
	79500		79500_Q77E		BESC-832_H1		M	A	D	E	K	K	Q	N	L	E	N	K	P	V	L	S	Q	P	L	P	E	R	K	K	N	T	S	P	N	F	L	L	S	V	E	L	K	Y	V	K	L	G	Y
	79500		79500_Q77E		BESC-880_H2		M	A	D	E	K	K	Q	N	L	E	N	K	P	V	L	S	Q	P	L	P	E	R	K	K	N	T	S	P	N	F	L	L	S	V	E	L	K	Y	V	K	L	G	Y
	79500		79500_Q77E		BESC-883_H1		M	A	D	E	K	K	Q	N	L	E	N	K	P	V	L	S	Q	P	L	P	E	R	K	K	N	T	S	P	N	F	L	L	S	V	E	L	K	Y	V	K	L	G	Y
	79500		79500_Q77E		CMBF-28-3_H1		M	A	D	E	K	K	Q	N	L	E	N	K	P	V	L	S	Q	P	L	P	E	R	K	K	N	T	S	P	N	F	L	L	S	V	E	L	K	Y	V	K	L	G	Y
	79500		79500_Q77E		CMBF-28-3_H2		M	A	D	E	K	K	Q	N	L	E	N	K	P	V	L	S	Q	P	L	P	E	R	K	K	N	T	S	P	N	F	L	L	S	V	E	L	K	Y	V	K	L	G	Y
	79500		79500_Q77E		GW-9595_H1		M	A	D	E	K	K	Q	N	L	E	N	K	P	V	L	S	Q	P	L	P	E	R	K	K	N	T	S	P	N	F	L	L	S	V	E	L	K	Y	V	K	L	G	Y
	79500		79500_Q77E_P20H		BESC-36_H1		M	A	D	E	K	K	Q	N	L	E	N	K	P	V	L	S	Q	P	L	H	E	R	K	K	N	T	S	P	N	F	L	L	S	V	E	L	K	Y	V	K	L	G	Y
	79500		79500_S124P		BESC-241_H1		M	A	D	E	K	K	Q	N	L	E	N	K	P	V	L	S	Q	P	L	P	E	R	K	K	N	T	S	P	N	F	L	L	S	V	E	L	K	Y	V	K	L	G	Y
	79500		79500_S124P		BESC-241_H2		M	A	D	E	K	K	Q	N	L	E	N	K	P	V	L	S	Q	P	L	P	E	R	K	K	N	T	S	P	N	F	L	L	S	V	E	L	K	Y	V	K	L	G	Y
	79500		79500_S124P		BESC-360_H2		M	A	D	E	K	K	Q	N	L	E	N	K	P	V	L	S	Q	P	L	P	E	R	K	K	N	T	S	P	N	F	L	L	S	V	E	L	K	Y	V	K	L	G	Y
	79500		79500_S124P		BESC-438_H2		M	A	D	E	K	K	Q	N	L	E	N	K	P	V	L	S	Q	P	L	P	E	R	K	K	N	T	S	P	N	F	L	L	S	V	E	L	K	Y	V	K	L	G	Y
	79500		79500_S124P		BESC-465_H1		M	A	D	E	K	K	Q	N	L	E	N	K	P	V	L	S	Q	P	L	P	E	R	K	K	N	T	S	P	N	F	L	L	S	V	E	L	K	Y	V	K	L	G	Y
	79500		79500_S124P		BESC-817_H1		M	A	D	E	K	K	Q	N	L	E	N	K	P	V	L	S	Q	P	L	P	E	R	K	K	N	T	S	P	N	F	L	L	S	V	E	L	K	Y	V	K	L	G	Y
	79500		79500_S124P		SKWD-24-3_H2		M	A	D	E	K	K	Q	N	L	E	N	K	P	V	L	S	Q	P	L	P	E	R	K	K	N	T	S	P	N	F	L	L	S	V	E	L	K	Y	V	K	L	G	Y
	79500		79500_S124P		BESC-454_H2		M	A	D	E	K	K	Q	N	L	E	N	K	P	V	L	S	Q	P	L	P	E	R	K	K	N	T	S	P	N	F	L	L	S	V	E	L	K	Y	V	K	L	G	Y
	79500		79500_S124P_K163I		BESC-239_H2		M	A	D	E	K	K	Q	N	L	E	N	K	P	V	L	S	Q	P	L	P	E	R	K	K	N	T	S	P	N	F	L	L	S	V	E	L	K	Y	V	K	L	G	Y
	79500		79500_S124P_K163I		BESC-832_H2		M	A	D	E	K	K	Q	N	L	E	N	K	P	V	L	S	Q	P	L	P	E	R	K	K	N	T	S	P	N	F	L	L	S	V	E	L	K	Y	V	K	L	G	Y
	79500		79500_S124P_K163I		BESC-901_H1		M	A	D	E	K	K	Q	N	L	E	N	K	P	V	L	S	Q	P	L	P	E	R	K	K	N	T	S	P	N	F	L	L	S	V	E	L	K	Y	V	K	L	G	Y
	79500		79500_S124P_K163I		GW-7996_H2		M	A	D	E	K	K	Q	N	L	E	N	K	P	V	L	S	Q	P	L	P	E	R	K	K	N	T	S	P	N	F	L	L	S	V	E	L	K	Y	V	K	L	G	Y
	79500		79500_S124P_K163I_E270Q		SKWD-24-3_H1		M	A	D	E	K	K	Q	N	L	E	N	K	P	V	L	S	Q	P	L	P	E	R	K	K	N	T	S	P	N	F	L	L	S	V	E	L	K	Y	V	K	L	G	Y
	79700		79700		BESC-1038_H1		M	A	D	E	K	K	Q	N	L	E	N	K	P	V	L	S	P	P	L	P	E	R	K	K	N	T	S	P	N	F	L	L	S	V	E	L	K	Y	V	K	L	G	Y
	79700		79700		BESC-1103_H2		M	A	D	E	K	K	Q	N	L	E	N	K	P	V	L	S	P	P	L	P	E	R	K	K	N	T	S	P	N	F	L	L	S	V	E	L	K	Y	V	K	L	G	Y
	79700		79700		BESC-1156_H2		M	A	D	E	K	K	Q	N	L	E	N	K	P	V	L	S	P	P	L	P	E	R	K	K	N	T	S	P	N	F	L	L	S	V	E	L	K	Y	V	K	L	G	Y
	79700		79700		BESC-1160_H2		M	A	D	E	K	K	Q	N	L	E	N	K	P	V	L	S	P	P	L	P	E	R	K	K	N	T	S	P	N	F	L	L	S	V	E	L	K	Y	V	K	L	G	Y
	79700		79700		BESC-220_H2		M	A	D	E	K	K	Q	N	L	E	N	K	P	V	L	S	P	P	L	P	E	R	K	K	N	T	S	P	N	F	L	L	S	V	E	L	K	Y	V	K	L	G	Y
	79700		79700		BESC-239_H2		M	A	D	E	K	K	Q	N	L	E	N	K	P	V	L	S	P	P	L	P	E	R	K	K	N	T	S	P	N	F	L	L	S	V	E	L	K	Y	V	K	L	G	Y
	79700		79700		BESC-36_H2		M	A	D	E	K	K	Q	N	L	E	N	K	P	V	L	S	P	P	L	P	E	R	K	K	N	T	S	P	N	F	L	L	S	V	E	L	K	Y	V	K	L	G	Y
	79700		79700		BESC-375_H1		M	A	D	E	K	K	Q	N	L	E	N	K	P	V	L	S	P	P	L	P	E	R	K	K	N	T	S	P	N	F	L	L	S	V	E	L	K	Y	V	K	L	G	Y
	79700		79700		BESC-375_H2		M	A	D	E	K	K	Q	N	L	E	N	K	P	V	L	S	P	P	L	P	E	R	K	K	N	T	S	P	N	F	L	L	S	V	E	L	K	Y	V	K	L	G	Y
	79700		79700		BESC-377_H1		M	A	D	E	K	K	Q	N	L	E	N	K	P	V	L	S	P	P	L	P	E	R	K	K	N	T	S	P	N	F	L	L	S	V	E	L	K	Y	V	K	L	G	Y
	79700		79700		BESC-438_H1		M	A	D	E	K	K	Q	N	L	E	N	K	P	V	L	S	P	P	L	P	E	R	K	K	N	T	S	P	N	F	L	L	S	V	E	L	K	Y	V	K	L	G	Y
	79700		79700		BESC-450_H1		M	A	D	E	K	K	Q	N	L	E	N	K	P	V	L	S	P	P	L	P	E	R	K	K	N	T	S	P	N	F	L	L	S	V	E	L	K	Y	V	K	L	G	Y
	79700		79700		BESC-450_H2		M	A	D	E	K	K	Q	N	L	E	N	K	P	V	L	S	P	P	L	P	E	R	K	K	N	T	S	P	N	F	L	L	S	V	E	L	K	Y	V	K	L	G	Y
	79700		79700		BESC-454_H1		M	A	D	E	K	K	Q	N	L	E	N	K	P	V	L	S	P	P	L	P	E	R	K	K	N	T	S	P	N	F	L	L	S	V	E	L	K	Y	V	K	L	G	Y
	79700		79700		BESC-56_H1		M	A	D	E	K	K	Q	N	L	E	N	K	P	V	L	S	P	P	L	P	E	R	K	K	N	T	S	P	N	F	L	L	S	V	E	L	K	Y	V	K	L	G	Y
	79700		79700		BESC-60_H1		M	A	D	E	K	K	Q	N	L	E	N	K	P	V	L	S	P	P	L	P	E	R	K	K	N	T	S	P	N	F	L	L	S	V	E	L	K	Y	V	K	L	G	Y
	79700		79700		BESC-817_H2		M	A	D	E	K	K	Q	N	L	E	N	K	P	V	L	S	P	P	L	P	E	R	K	K	N	T	S	P	N	F	L	L	S	V	E	L	K	Y	V	K	L	G	Y
	79700		79700		BESC-832_H2		M	A	D	E	K	K	Q	N	L	E	N	K	P	V	L	S	P	P	L	P	E	R	K	K	N	T	S	P	N	F	L	L	S	V	E	L	K	Y	V	K	L	G	Y
	79700		79700		BESC-847_H1		M	A	D	E	K	K	Q	N	L	E	N	K	P	V	L	S	P	P	L	P	E	R	K	K	N	T	S	P	N	F	L	L	S	V	E	L	K	Y	V	K	L	G	Y
	79700		79700		BESC-847_H2		M	A	D	E	K	K	Q	N	L	E	N	K	P	V	L	S	P	P	L	P	E	R	K	K	N	T	S	P	N	F	L	L	S	V	E	L	K	Y	V	K	L	G	Y
	79700		79700		BESC-869_H1		M	A	D	E	K	K	Q	N	L	E	N	K	P	V	L	S	P	P	L	P	E	R	K	K	N	T	S	P	N	F	L	L	S	V	E	L	K	Y	V	K	L	G	Y
	79700		79700		BESC-869_H2		M	A	D	E	K	K	Q	N	L	E	N	K	P	V	L	S	P	P	L	P	E	R	K	K	N	T	S	P	N	F	L	L	S	V	E	L	K	Y	V	K	L	G	Y
	79700		79700		BESC-880_H1		M	A	D	E	K	K	Q	N	L	E	N	K	P	V	L	S	P	P	L	P	E	R	K	K	N	T	S	P	N	F	L	L	S	V	E	L	K	Y	V	K	L	G	Y
	79700		79700		BESC-883_H2		M	A	D	E	K	K	Q	N	L	E	N	K	P	V	L	S	P	P	L	P	E	R	K	K	N	T	S	P	N	F	L	L	S	V	E	L	K	Y	V	K	L	G	Y
	79700		79700		BESC-901_H1		M	A	D	E	K	K	Q	N	L	E	N	K	P	V	L	S	P	P	L	P	E	R	K	K	N	T	S	P	N	F	L	L	S	V	E	L	K	Y	V	K	L	G	Y
	79700		79700		GW-11033_H1		M	A	D	E	K	K	Q	N	L	E	N	K	P	V	L	S	P	P	L	P	E	R	K	K	N	T	S	P	N	F	L	L	S	V	E	L	K	Y	V	K	L	G	Y
	79700		79700		GW-11033_H2		M	A	D	E	K	K	Q	N	L	E	N	K	P	V	L	S	P	P	L	P	E	R	K	K	N	T	S	P	N	F	L	L	S	V	E	L	K	Y	V	K	L	G	Y
	79700		79700		GW-9494_H1		M	A	D	E	K	K	Q	N	L	E	N	K	P	V	L	S	P	P	L	P	E	R	K	K	N	T	S	P	N	F	L	L	S	V	E	L	K	Y	V	K	L	G	Y
	79700		79700		GW-9494_H2		M	A	D	E	K	K	Q	N	L	E	N	K	P	V	L	S	P	P	L	P	E	R	K	K	N	T	S	P	N	F	L	L	S	V	E	L	K	Y	V	K	L	G	Y
	79700		79700		GW-9595_H2		M	A	D	E	K	K	Q	N	L	E	N	K	P	V	L	S	P	P	L	P	E	R	K	K	N	T	S	P	N	F	L	L	S	V	E	L	K	Y	V	K	L	G	Y
	79700		79700_Y48S		BESC-201_H2		M	A	D	E	K	K	Q	N	L	E	N	K	P	V	L	S	P	P	L	P	E	R	K	K	N	T	S	P	N	F	L	L	S	V	E	L	K	Y	V	K	L	G	Y
	79700		79700_Y48S		BESC-241_H1		M	A	D	E	K	K	Q	N	L	E	N	K	P	V	L	S	P	P	L	P	E	R	K	K	N	T	S	P	N	F	L	L	S	V	E	L	K	Y	V	K	L	G	Y
	79700		79700_Y48S		BESC-241_H2		M	A	D	E	K	K	Q	N	L	E	N	K	P	V	L	S	P	P	L	P	E	R	K	K	N	T	S	P	N	F	L	L	S	V	E	L	K	Y	V	K	L	G	Y
	79700		79700_Y48S		BESC-360_H2		M	A	D	E	K	K	Q	N	L	E	N	K	P	V	L	S	P	P	L	P	E	R	K	K	N	T	S	P	N	F	L	L	S	V	E	L	K	Y	V	K	L	G	Y
	79700		79700_Y48S		BESC-438_H2		M	A	D	E	K	K	Q	N	L	E	N	K	P	V	L	S	P	P	L	P	E	R	K	K	N	T	S	P	N	F	L	L	S	V	E	L	K	Y	V	K	L	G	Y
	79700		79700_Y48S		BESC-454_H2		M	A	D	E	K	K	Q	N	L	E	N	K	P	V	L	S	P	P	L	P	E	R	K	K	N	T	S	P	N	F	L	L	S	V	E	L	K	Y	V	K	L	G	Y
	79700		79700_Y48S		BESC-465_H1		M	A	D	E	K	K	Q	N	L	E	N	K	P	V	L	S	P	P	L	P	E	R	K	K	N	T	S	P	N	F	L	L	S	V	E	L	K	Y	V	K	L	G	Y
	79700		79700_Y48S		BESC-465_H2		M	A	D	E	K	K	Q	N	L	E	N	K	P	V	L	S	P	P	L	P	E	R	K	K	N	T	S	P	N	F	L	L	S	V	E	L	K	Y	V	K	L	G	Y
	79700		79700_Y48S		BESC-58_H2		M	A	D	E	K	K	Q	N	L	E	N	K	P	V	L	S	P	P	L	P	E	R	K	K	N	T	S	P	N	F	L	L	S	V	E	L	K	Y	V	K	L	G	Y
	79700		79700_Y48S		BESC-817_H1		M	A	D	E	K	K	Q	N	L	E	N	K	P	V	L	S	P	P	L	P	E	R	K	K	N	T	S	P	N	F	L	L	S	V	E	L	K	Y	V	K	L	G	Y
	79700		79700_Y48S		GW-7996_H2		M	A	D	E	K	K	Q	N	L	E	N	K	P	V	L	S	P	P	L	P	E	R	K	K	N	T	S	P	N	F	L	L	S	V	E	L	K	Y	V	K	L	G	Y
	79700		79700_Y48S		SKWD-24-3_H1		M	A	D	E	K	K	Q	N	L	E	N	K	P	V	L	S	P	P	L	P	E	R	K	K	N	T	S	P	N	F	L	L	S	V	E	L	K	Y	V	K	L	G	Y
	79700		79700_Y48S		SKWD-24-3_H2		M	A	D	E	K	K	Q	N	L	E	N	K	P	V	L	S	P	P	L	P	E	R	K	K	N	T	S	P	N	F	L	L	S	V	E	L	K	Y	V	K	L	G	Y
	79700		79700_Y48S		BESC-201_H1		M	A	D	E	K	K	Q	N	L	E	N	K	P	V	L	S	P	P	L	P	E	R	K	K	N	T	S	P	N	F	L	L	S	V	E	L	K	Y	V	K	L	G	Y
	79700		79700_Y48S		BESC-36_H1		M	A	D	E	K	K	Q	N	L	E	N	K	P	V	L	S	P	P	L	P	E	R	K	K	N	T	S	P	N	F	L	L	S	V	E	L	K	Y	V	K	L	G	Y
	79700		79700_Y48S		BESC-377_H2		M	A	D	E	K	K	Q	N	L	E	N	K	P	V	L	S	P	P	L	P	E	R	K	K	N	T	S	P	N	F	L	L	S	V	E	L	K	Y	V	K	L	G	Y
	79700		79700_Y48S		BESC-1160_H1		M	A	D	E	K	K	Q	N	L	E	N	K	P	V	L	S	P	P	L	P	E	R	K	K	N	T	S	P	N	F	L	L	S	V	E	L	K	Y	V	K	L	G	Y
	79700		79700_Y48S_A253P		BESC-1095_H2		M	A	D	E	K	K	Q	N	L	E	N	K	P	V	L	S	P	P	L	P	E	R	K	K	N	T	S	P	N	F	L	L	S	V	E	L	K	Y	V	K	L	G	Y
	79700		79700_Y48S_Q130L		BESC-1038_H2		M	A	D	E	K	K	Q	N	L	E	N	K	P	V	L	S	P	P	L	P	E	R	K	K	N	T	S	P	N	F	L	L	S	V	E	L	K	Y	V	K	L	G	Y
	80000		80000		BESC-239_H1		M	A	D	E	K	K	Q	N	L	E	N	K	P	V	L	S	P	P	L	P	E	R	K	K	N	T	L	P	N	F	L	L	S	V	Q	L	K	Y	V	K	L	G	Y
	80000		80000		BESC-27_H1		M	A	D	E	K	K	Q	N	L	E	N	K	P	V	L	S	P	P	L	P	E	R	K	K	N	T	L	P	N	F	L	L	S	V	Q	L	K	Y	V	K	L	G	Y
	80000		80000		BESC-360_H1		M	A	D	E	K	K	Q	N	L	E	N	K	P	V	L	S	P	P	L	P	E	R	K	K	N	T	L	P	N	F	L	L	S	V	Q	L	K	Y	V	K	L	G	Y
	80000		80000		BESC-58_H1		M	A	D	E	K	K	Q	N	L	E	N	K	P	V	L	S	P	P	L	P	E	R	K	K	N	T	L	P	N	F	L	L	S	V	Q	L	K	Y	V	K	L	G	Y
	80000		80000		BESC-832_H1		M	A	D	E	K	K	Q	N	L	E	N	K	P	V	L	S	P	P	L	P	E	R	K	K	N	T	L	P	N	F	L	L	S	V	Q	L	K	Y	V	K	L	G	Y
	80000		80000		BESC-880_H2		M	A	D	E	K	K	Q	N	L	E	N	K	P	V	L	S	P	P	L	P	E	R	K	K	N	T	L	P	N	F	L	L	S	V	Q	L	K	Y	V	K	L	G	Y
	80000		80000		BESC-883_H1		M	A	D	E	K	K	Q	N	L	E	N	K	P	V	L	S	P	P	L	P	E	R	K	K	N	T	L	P	N	F	L	L	S	V	Q	L	K	Y	V	K	L	G	Y
	80000		80000		CMBF-28-3_H2		M	A	D	E	K	K	Q	N	L	E	N	K	P	V	L	S	P	P	L	P	E	R	K	K	N	T	L	P	N	F	L	L	S	V	Q	L	K	Y	V	K	L	G	Y
	80000		80000		GW-9595_H1		M	A	D	E	K	K	Q	N	L	E	N	K	P	V	L	S	P	P	L	P	E	R	K	K	N	T	L	P	N	F	L	L	S	V	Q	L	K	Y	V	K	L	G	Y
	80000		80000		BESC-27_H2		M	A	D	E	K	K	Q	N	L	E	N	K	P	V	L	S	P	P	L	P	E	R	K	K	N	T	L	P	N	F	L	L	S	V	Q	L	K	Y	V	K	L	G	Y
	80000		80000		BESC-1095_H1		M	A	D	E	K	K	Q	N	L	E	N	K	P	V	L	S	P	P	L	P	E	R	K	K	N	T	L	P	N	F	L	L	S	V	Q	L	K	Y	V	K	L	G	Y
	80000		80000		BESC-239_H2		M	A	D	E	K	K	Q	N	L	E	N	K	P	V	L	S	P	P	L	P	E	R	K	K	N	T	L	P	N	F	L	L	S	V	Q	L	K	Y	V	K	L	G	Y
	80000		80000		BESC-450_H1		M	A	D	E	K	K	Q	N	L	E	N	K	P	V	L	S	P	P	L	P	E	R	K	K	N	T	L	P	N	F	L	L	S	V	Q	L	K	Y	V	K	L	G	Y
	80000		80000		BESC-58_H2		M	A	D	E	K	K	Q	N	L	E	N	K	P	V	L	S	P	P	L	P	E	R	K	K	N	T	L	P	N	F	L	L	S	V	Q	L	K	Y	V	K	L	G	Y
	80000		80000		BESC-832_H2		M	A	D	E	K	K	Q	N	L	E	N	K	P	V	L	S	P	P	L	P	E	R	K	K	N	T	L	P	N	F	L	L	S	V	Q	L	K	Y	V	K	L	G	Y
	80000		80000		BESC-901_H1		M	A	D	E	K	K	Q	N	L	E	N	K	P	V	L	S	P	P	L	P	E	R	K	K	N	T	L	P	N	F	L	L	S	V	Q	L	K	Y	V	K	L	G	Y
	80000		80000		BESC-901_H2		M	A	D	E	K	K	Q	N	L	E	N	K	P	V	L	S	P	P	L	P	E	R	K	K	N	T	L	P	N	F	L	L	S	V	Q	L	K	Y	V	K	L	G	Y
	80000		80000		GW-11033_H2		M	A	D	E	K	K	Q	N	L	E	N	K	P	V	L	S	P	P	L	P	E	R	K	K	N	T	L	P	N	F	L	L	S	V	Q	L	K	Y	V	K	L	G	Y
	80000		80000		GW-7996_H2		M	A	D	E	K	K	Q	N	L	E	N	K	P	V	L	S	P	P	L	P	E	R	K	K	N	T	L	P	N	F	L	L	S	V	Q	L	K	Y	V	K	L	G	Y
	80000		80000		GW-9494_H1		M	A	D	E	K	K	Q	N	L	E	N	K	P	V	L	S	P	P	L	P	E	R	K	K	N	T	L	P	N	F	L	L	S	V	Q	L	K	Y	V	K	L	G	Y
	80000		80000		GW-9595_H2		M	A	D	E	K	K	Q	N	L	E	N	K	P	V	L	S	P	P	L	P	E	R	K	K	N	T	L	P	N	F	L	L	S	V	Q	L	K	Y	V	K	L	G	Y
	80000		80000		BESC-1055_H2		M	A	D	E	K	K	Q	N	L	E	N	K	P	V	L	S	P	P	L	P	E	R	K	K	N	T	L	P	N	F	L	L	S	V	Q	L	K	Y	V	K	L	G	Y
	80000		80000		BESC-1058_H1		M	A	D	E	K	K	Q	N	L	E	N	K	P	V	L	S	P	P	L	P	E	R	K	K	N	T	L	P	N	F	L	L	S	V	Q	L	K	Y	V	K	L	G	Y
	80000		80000		BESC-1058_H2		M	A	D	E	K	K	Q	N	L	E	N	K	P	V	L	S	P	P	L	P	E	R	K	K	N	T	L	P	N	F	L	L	S	V	Q	L	K	Y	V	K	L	G	Y
	80000		80000		BESC-1103_H1		M	A	D	E	K	K	Q	N	L	E	N	K	P	V	L	S	P	P	L	P	E	R	K	K	N	T	L	P	N	F	L	L	S	V	Q	L	K	Y	V	K	L	G	Y
	80000		80000		BESC-1156_H1		M	A	D	E	K	K	Q	N	L	E	N	K	P	V	L	S	P	P	L	P	E	R	K	K	N	T	L	P	N	F	L	L	S	V	Q	L	K	Y	V	K	L	G	Y
	80000		80000		BESC-1156_H2		M	A	D	E	K	K	Q	N	L	E	N	K	P	V	L	S	P	P	L	P	E	R	K	K	N	T	L	P	N	F	L	L	S	V	Q	L	K	Y	V	K	L	G	Y
	80000		80000		BESC-1160_H1		M	A	D	E	K	K	Q	N	L	E	N	K	P	V	L	S	P	P	L	P	E	R	K	K	N	T	L	P	N	F	L	L	S	V	Q	L	K	Y	V	K	L	G	Y
	80000		80000		BESC-1038_H1		M	A	D	E	K	K	Q	N	L	E	N	K	P	V	L	S	P	P	L	P	E	R	K	K	N	T	L	P	N	F	L	L	S	V	Q	L	K	Y	V	K	L	G	Y
	80000		80000		BESC-1103_H2		M	A	D	E	K	K	Q	N	L	E	N	K	P	V	L	S	P	P	L	P	E	R	K	K	N	T	L	P	N	F	L	L	S	V	Q	L	K	Y	V	K	L	G	Y
	80000		80000		BESC-1160_H2		M	A	D	E	K	K	Q	N	L	E	N	K	P	V	L	S	P	P	L	P	E	R	K	K	N	T	L	P	N	F	L	L	S	V	Q	L	K	Y	V	K	L	G	Y
	80000		80000_A170T		BESC-1095_H2		M	A	D	E	K	K	Q	N	L	E	N	K	P	V	L	S	P	P	L	P	E	R	K	K	N	T	L	P	N	F	L	L	S	V	Q	L	K	Y	V	K	L	G	Y
	80000		80000_A170T		BESC-817_H2		M	A	D	E	K	K	Q	N	L	E	N	K	P	V	L	S	P	P	L	P	E	R	K	K	N	T	L	P	N	F	L	L	S	V	Q	L	K	Y	V	K	L	G	Y
	80000		80000_F229L		BESC-241_H1		M	A	D	E	K	K	Q	N	L	E	N	K	P	V	L	S	P	P	L	P	E	R	K	K	N	T	L	P	N	F	L	L	S	V	Q	L	K	Y	V	K	L	G	Y
	80000		80000_F229L		BESC-847_H1		M	A	D	E	K	K	Q	N	L	E	N	K	P	V	L	S	P	P	L	P	E	R	K	K	N	T	L	P	N	F	L	L	S	V	Q	L	K	Y	V	K	L	G	Y
	80000		80000_F229L		GW-9494_H2		M	A	D	E	K	K	Q	N	L	E	N	K	P	V	L	S	P	P	L	P	E	R	K	K	N	T	L	P	N	F	L	L	S	V	Q	L	K	Y	V	K	L	G	Y
	80000		80000_L376V		BESC-1121_H2		M	A	D	E	K	K	Q	N	L	E	N	K	P	V	L	S	P	P	L	P	E	R	K	K	N	T	L	P	N	F	L	L	S	V	Q	L	K	Y	V	K	L	G	Y
	80000		80000_V3.0		(+1)		M	A	D	E	K	K	Q	N	L	E	N	K	P	V	L	S	P	P	L	P	E	R	K	K	N	T	L	P	N	F	L	L	S	V	Q	L	K	Y	V	K	L	G	Y
	80000		80000_Y438S		BESC-220_H2		M	A	D	E	K	K	Q	N	L	E	N	K	P	V	L	S	P	P	L	P	E	R	K	K	N	T	L	P	N	F	L	L	S	V	Q	L	K	Y	V	K	L	G	Y
	80000		80000_Y438S		BESC-375_H1		M	A	D	E	K	K	Q	N	L	E	N	K	P	V	L	S	P	P	L	P	E	R	K	K	N	T	L	P	N	F	L	L	S	V	Q	L	K	Y	V	K	L	G	Y
	80000		80000_Y438S		BESC-375_H2		M	A	D	E	K	K	Q	N	L	E	N	K	P	V	L	S	P	P	L	P	E	R	K	K	N	T	L	P	N	F	L	L	S	V	Q	L	K	Y	V	K	L	G	Y
	80000		80000_Y438S		BESC-377_H1		M	A	D	E	K	K	Q	N	L	E	N	K	P	V	L	S	P	P	L	P	E	R	K	K	N	T	L	P	N	F	L	L	S	V	Q	L	K	Y	V	K	L	G	Y
	80000		80000_Y438S		BESC-438_H1		M	A	D	E	K	K	Q	N	L	E	N	K	P	V	L	S	P	P	L	P	E	R	K	K	N	T	L	P	N	F	L	L	S	V	Q	L	K	Y	V	K	L	G	Y
	80000		80000_Y438S		BESC-869_H1		M	A	D	E	K	K	Q	N	L	E	N	K	P	V	L	S	P	P	L	P	E	R	K	K	N	T	L	P	N	F	L	L	S	V	Q	L	K	Y	V	K	L	G	Y
	80000		80000_Y438S		BESC-450_H2		M	A	D	E	K	K	Q	N	L	E	N	K	P	V	L	S	P	P	L	P	E	R	K	K	N	T	L	P	N	F	L	L	S	V	Q	L	K	Y	V	K	L	G	Y
	80000		80000_Y438S		BESC-454_H1		M	A	D	E	K	K	Q	N	L	E	N	K	P	V	L	S	P	P	L	P	E	R	K	K	N	T	L	P	N	F	L	L	S	V	Q	L	K	Y	V	K	L	G	Y
	80000		80000_Y438S		BESC-56_H1		M	A	D	E	K	K	Q	N	L	E	N	K	P	V	L	S	P	P	L	P	E	R	K	K	N	T	L	P	N	F	L	L	S	V	Q	L	K	Y	V	K	L	G	Y
	80000		80000_Y438S		BESC-60_H1		M	A	D	E	K	K	Q	N	L	E	N	K	P	V	L	S	P	P	L	P	E	R	K	K	N	T	L	P	N	F	L	L	S	V	Q	L	K	Y	V	K	L	G	Y
	80000		80000_Y438S		BESC-847_H2		M	A	D	E	K	K	Q	N	L	E	N	K	P	V	L	S	P	P	L	P	E	R	K	K	N	T	L	P	N	F	L	L	S	V	Q	L	K	Y	V	K	L	G	Y
	80000		80000_Y438S		BESC-869_H2		M	A	D	E	K	K	Q	N	L	E	N	K	P	V	L	S	P	P	L	P	E	R	K	K	N	T	L	P	N	F	L	L	S	V	Q	L	K	Y	V	K	L	G	Y
	80000		80000_Y438S		BESC-880_H1		M	A	D	E	K	K	Q	N	L	E	N	K	P	V	L	S	P	P	L	P	E	R	K	K	N	T	L	P	N	F	L	L	S	V	Q	L	K	Y	V	K	L	G	Y
	80000		80000_Y438S		BESC-883_H2		M	A	D	E	K	K	Q	N	L	E	N	K	P	V	L	S	P	P	L	P	E	R	K	K	N	T	L	P	N	F	L	L	S	V	Q	L	K	Y	V	K	L	G	Y
	80200A		80200A		BESC-1038_H1		M	A	D	E	K	K	Q	N	L	E	N	K	P	A	L	S	P	P	L	P	E	R	K	K	N	T	L	P	N	F	L	L	S	V	Q	L	K	Y	V	K	L	G	Y
	80200A		80200A		BESC-1095_H2		M	A	D	E	K	K	Q	N	L	E	N	K	P	A	L	S	P	P	L	P	E	R	K	K	N	T	L	P	N	F	L	L	S	V	Q	L	K	Y	V	K	L	G	Y
	80200A		80200A		BESC-109_H1		M	A	D	E	K	K	Q	N	L	E	N	K	P	A	L	S	P	P	L	P	E	R	K	K	N	T	L	P	N	F	L	L	S	V	Q	L	K	Y	V	K	L	G	Y
	80200A		80200A		BESC-109_H2		M	A	D	E	K	K	Q	N	L	E	N	K	P	A	L	S	P	P	L	P	E	R	K	K	N	T	L	P	N	F	L	L	S	V	Q	L	K	Y	V	K	L	G	Y
	80200A		80200A		BESC-1103_H1		M	A	D	E	K	K	Q	N	L	E	N	K	P	A	L	S	P	P	L	P	E	R	K	K	N	T	L	P	N	F	L	L	S	V	Q	L	K	Y	V	K	L	G	Y
	80200A		80200A		BESC-1103_H2		M	A	D	E	K	K	Q	N	L	E	N	K	P	A	L	S	P	P	L	P	E	R	K	K	N	T	L	P	N	F	L	L	S	V	Q	L	K	Y	V	K	L	G	Y
	80200A		80200A		BESC-113_H1		M	A	D	E	K	K	Q	N	L	E	N	K	P	A	L	S	P	P	L	P	E	R	K	K	N	T	L	P	N	F	L	L	S	V	Q	L	K	Y	V	K	L	G	Y
	80200A		80200A		BESC-113_H2		M	A	D	E	K	K	Q	N	L	E	N	K	P	A	L	S	P	P	L	P	E	R	K	K	N	T	L	P	N	F	L	L	S	V	Q	L	K	Y	V	K	L	G	Y
	80200A		80200A		BESC-1156_H1		M	A	D	E	K	K	Q	N	L	E	N	K	P	A	L	S	P	P	L	P	E	R	K	K	N	T	L	P	N	F	L	L	S	V	Q	L	K	Y	V	K	L	G	Y
	80200A		80200A		BESC-1156_H2		M	A	D	E	K	K	Q	N	L	E	N	K	P	A	L	S	P	P	L	P	E	R	K	K	N	T	L	P	N	F	L	L	S	V	Q	L	K	Y	V	K	L	G	Y
	80200A		80200A		BESC-1160_H1		M	A	D	E	K	K	Q	N	L	E	N	K	P	A	L	S	P	P	L	P	E	R	K	K	N	T	L	P	N	F	L	L	S	V	Q	L	K	Y	V	K	L	G	Y
	80200A		80200A		BESC-1160_H2		M	A	D	E	K	K	Q	N	L	E	N	K	P	A	L	S	P	P	L	P	E	R	K	K	N	T	L	P	N	F	L	L	S	V	Q	L	K	Y	V	K	L	G	Y
	80200A		80200A		BESC-220_H1		M	A	D	E	K	K	Q	N	L	E	N	K	P	A	L	S	P	P	L	P	E	R	K	K	N	T	L	P	N	F	L	L	S	V	Q	L	K	Y	V	K	L	G	Y
	80200A		80200A		BESC-220_H2		M	A	D	E	K	K	Q	N	L	E	N	K	P	A	L	S	P	P	L	P	E	R	K	K	N	T	L	P	N	F	L	L	S	V	Q	L	K	Y	V	K	L	G	Y
	80200A		80200A		BESC-239_H2		M	A	D	E	K	K	Q	N	L	E	N	K	P	A	L	S	P	P	L	P	E	R	K	K	N	T	L	P	N	F	L	L	S	V	Q	L	K	Y	V	K	L	G	Y
	80200A		80200A		BESC-241_H1		M	A	D	E	K	K	Q	N	L	E	N	K	P	A	L	S	P	P	L	P	E	R	K	K	N	T	L	P	N	F	L	L	S	V	Q	L	K	Y	V	K	L	G	Y
	80200A		80200A		BESC-36_H2		M	A	D	E	K	K	Q	N	L	E	N	K	P	A	L	S	P	P	L	P	E	R	K	K	N	T	L	P	N	F	L	L	S	V	Q	L	K	Y	V	K	L	G	Y
	80200A		80200A		BESC-375_H1		M	A	D	E	K	K	Q	N	L	E	N	K	P	A	L	S	P	P	L	P	E	R	K	K	N	T	L	P	N	F	L	L	S	V	Q	L	K	Y	V	K	L	G	Y
	80200A		80200A		BESC-375_H2		M	A	D	E	K	K	Q	N	L	E	N	K	P	A	L	S	P	P	L	P	E	R	K	K	N	T	L	P	N	F	L	L	S	V	Q	L	K	Y	V	K	L	G	Y
	80200A		80200A		BESC-377_H1		M	A	D	E	K	K	Q	N	L	E	N	K	P	A	L	S	P	P	L	P	E	R	K	K	N	T	L	P	N	F	L	L	S	V	Q	L	K	Y	V	K	L	G	Y
	80200A		80200A		BESC-438_H1		M	A	D	E	K	K	Q	N	L	E	N	K	P	A	L	S	P	P	L	P	E	R	K	K	N	T	L	P	N	F	L	L	S	V	Q	L	K	Y	V	K	L	G	Y
	80200A		80200A		BESC-450_H1		M	A	D	E	K	K	Q	N	L	E	N	K	P	A	L	S	P	P	L	P	E	R	K	K	N	T	L	P	N	F	L	L	S	V	Q	L	K	Y	V	K	L	G	Y
	80200A		80200A		BESC-450_H2		M	A	D	E	K	K	Q	N	L	E	N	K	P	A	L	S	P	P	L	P	E	R	K	K	N	T	L	P	N	F	L	L	S	V	Q	L	K	Y	V	K	L	G	Y
	80200A		80200A		BESC-454_H1		M	A	D	E	K	K	Q	N	L	E	N	K	P	A	L	S	P	P	L	P	E	R	K	K	N	T	L	P	N	F	L	L	S	V	Q	L	K	Y	V	K	L	G	Y
	80200A		80200A		BESC-56_H1		M	A	D	E	K	K	Q	N	L	E	N	K	P	A	L	S	P	P	L	P	E	R	K	K	N	T	L	P	N	F	L	L	S	V	Q	L	K	Y	V	K	L	G	Y
	80200A		80200A		BESC-56_H2		M	A	D	E	K	K	Q	N	L	E	N	K	P	A	L	S	P	P	L	P	E	R	K	K	N	T	L	P	N	F	L	L	S	V	Q	L	K	Y	V	K	L	G	Y
	80200A		80200A		BESC-58_H2		M	A	D	E	K	K	Q	N	L	E	N	K	P	A	L	S	P	P	L	P	E	R	K	K	N	T	L	P	N	F	L	L	S	V	Q	L	K	Y	V	K	L	G	Y
	80200A		80200A		BESC-60_H1		M	A	D	E	K	K	Q	N	L	E	N	K	P	A	L	S	P	P	L	P	E	R	K	K	N	T	L	P	N	F	L	L	S	V	Q	L	K	Y	V	K	L	G	Y
	80200A		80200A		BESC-60_H2		M	A	D	E	K	K	Q	N	L	E	N	K	P	A	L	S	P	P	L	P	E	R	K	K	N	T	L	P	N	F	L	L	S	V	Q	L	K	Y	V	K	L	G	Y
	80200A		80200A		BESC-817_H2		M	A	D	E	K	K	Q	N	L	E	N	K	P	A	L	S	P	P	L	P	E	R	K	K	N	T	L	P	N	F	L	L	S	V	Q	L	K	Y	V	K	L	G	Y
	80200A		80200A		BESC-832_H2		M	A	D	E	K	K	Q	N	L	E	N	K	P	A	L	S	P	P	L	P	E	R	K	K	N	T	L	P	N	F	L	L	S	V	Q	L	K	Y	V	K	L	G	Y
	80200A		80200A		BESC-847_H1		M	A	D	E	K	K	Q	N	L	E	N	K	P	A	L	S	P	P	L	P	E	R	K	K	N	T	L	P	N	F	L	L	S	V	Q	L	K	Y	V	K	L	G	Y
	80200A		80200A		BESC-847_H2		M	A	D	E	K	K	Q	N	L	E	N	K	P	A	L	S	P	P	L	P	E	R	K	K	N	T	L	P	N	F	L	L	S	V	Q	L	K	Y	V	K	L	G	Y
	80200A		80200A		BESC-869_H1		M	A	D	E	K	K	Q	N	L	E	N	K	P	A	L	S	P	P	L	P	E	R	K	K	N	T	L	P	N	F	L	L	S	V	Q	L	K	Y	V	K	L	G	Y
	80200A		80200A		BESC-869_H2		M	A	D	E	K	K	Q	N	L	E	N	K	P	A	L	S	P	P	L	P	E	R	K	K	N	T	L	P	N	F	L	L	S	V	Q	L	K	Y	V	K	L	G	Y
	80200A		80200A		BESC-880_H1		M	A	D	E	K	K	Q	N	L	E	N	K	P	A	L	S	P	P	L	P	E	R	K	K	N	T	L	P	N	F	L	L	S	V	Q	L	K	Y	V	K	L	G	Y
	80200A		80200A		BESC-883_H2		M	A	D	E	K	K	Q	N	L	E	N	K	P	A	L	S	P	P	L	P	E	R	K	K	N	T	L	P	N	F	L	L	S	V	Q	L	K	Y	V	K	L	G	Y
	80200A		80200A		BESC-901_H1		M	A	D	E	K	K	Q	N	L	E	N	K	P	A	L	S	P	P	L	P	E	R	K	K	N	T	L	P	N	F	L	L	S	V	Q	L	K	Y	V	K	L	G	Y
	80200A		80200A		BESC-901_H2		M	A	D	E	K	K	Q	N	L	E	N	K	P	A	L	S	P	P	L	P	E	R	K	K	N	T	L	P	N	F	L	L	S	V	Q	L	K	Y	V	K	L	G	Y
	80200A		80200A		GW-11033_H1		M	A	D	E	K	K	Q	N	L	E	N	K	P	A	L	S	P	P	L	P	E	R	K	K	N	T	L	P	N	F	L	L	S	V	Q	L	K	Y	V	K	L	G	Y
	80200A		80200A		GW-11033_H2		M	A	D	E	K	K	Q	N	L	E	N	K	P	A	L	S	P	P	L	P	E	R	K	K	N	T	L	P	N	F	L	L	S	V	Q	L	K	Y	V	K	L	G	Y
	80200A		80200A		GW-7996_H1		M	A	D	E	K	K	Q	N	L	E	N	K	P	A	L	S	P	P	L	P	E	R	K	K	N	T	L	P	N	F	L	L	S	V	Q	L	K	Y	V	K	L	G	Y
	80200A		80200A		GW-7996_H2		M	A	D	E	K	K	Q	N	L	E	N	K	P	A	L	S	P	P	L	P	E	R	K	K	N	T	L	P	N	F	L	L	S	V	Q	L	K	Y	V	K	L	G	Y
	80200A		80200A		GW-9494_H1		M	A	D	E	K	K	Q	N	L	E	N	K	P	A	L	S	P	P	L	P	E	R	K	K	N	T	L	P	N	F	L	L	S	V	Q	L	K	Y	V	K	L	G	Y
	80200A		80200A		GW-9494_H2		M	A	D	E	K	K	Q	N	L	E	N	K	P	A	L	S	P	P	L	P	E	R	K	K	N	T	L	P	N	F	L	L	S	V	Q	L	K	Y	V	K	L	G	Y
	80200A		80200A		GW-9595_H2		M	A	D	E	K	K	Q	N	L	E	N	K	P	A	L	S	P	P	L	P	E	R	K	K	N	T	L	P	N	F	L	L	S	V	Q	L	K	Y	V	K	L	G	Y
	80200A		80200A_K23M		BESC-1055_H2		M	A	D	E	K	K	Q	N	L	E	N	K	P	A	L	S	P	P	L	P	E	R	M	K	N	T	L	P	N	F	L	L	S	V	Q	L	K	Y	V	K	L	G	Y
	80200A		80200A_K23M		BESC-1058_H1		M	A	D	E	K	K	Q	N	L	E	N	K	P	A	L	S	P	P	L	P	E	R	M	K	N	T	L	P	N	F	L	L	S	V	Q	L	K	Y	V	K	L	G	Y
	80200A		80200A_K23M		BESC-1058_H2		M	A	D	E	K	K	Q	N	L	E	N	K	P	A	L	S	P	P	L	P	E	R	M	K	N	T	L	P	N	F	L	L	S	V	Q	L	K	Y	V	K	L	G	Y
	80200A		80200A_K23M		BESC-1095_H1		M	A	D	E	K	K	Q	N	L	E	N	K	P	A	L	S	P	P	L	P	E	R	M	K	N	T	L	P	N	F	L	L	S	V	Q	L	K	Y	V	K	L	G	Y
	80200A		80200A_K23M		BESC-1121_H1		M	A	D	E	K	K	Q	N	L	E	N	K	P	A	L	S	P	P	L	P	E	R	M	K	N	T	L	P	N	F	L	L	S	V	Q	L	K	Y	V	K	L	G	Y
	80200A		80200A_K23M		BESC-1121_H2		M	A	D	E	K	K	Q	N	L	E	N	K	P	A	L	S	P	P	L	P	E	R	M	K	N	T	L	P	N	F	L	L	S	V	Q	L	K	Y	V	K	L	G	Y
	80200B		80200B		BESC-109_H2		M	A	D	E	K	K	Q	N	L	E	N	K	P	V	L	S	P	P	L	P	E	R	K	K	N	T	L	P	N	F	L	L	S	V	Q	L	K	Y	V	K	L	G	Y
	80200B		80200B		BESC-113_H1		M	A	D	E	K	K	Q	N	L	E	N	K	P	V	L	S	P	P	L	P	E	R	K	K	N	T	L	P	N	F	L	L	S	V	Q	L	K	Y	V	K	L	G	Y
	80200B		80200B		BESC-113_H2		M	A	D	E	K	K	Q	N	L	E	N	K	P	V	L	S	P	P	L	P	E	R	K	K	N	T	L	P	N	F	L	L	S	V	Q	L	K	Y	V	K	L	G	Y
	80200B		80200B		BESC-220_H1		M	A	D	E	K	K	Q	N	L	E	N	K	P	V	L	S	P	P	L	P	E	R	K	K	N	T	L	P	N	F	L	L	S	V	Q	L	K	Y	V	K	L	G	Y
	80200B		80200B		BESC-56_H2		M	A	D	E	K	K	Q	N	L	E	N	K	P	V	L	S	P	P	L	P	E	R	K	K	N	T	L	P	N	F	L	L	S	V	Q	L	K	Y	V	K	L	G	Y
	80200B		80200B		BESC-60_H2		M	A	D	E	K	K	Q	N	L	E	N	K	P	V	L	S	P	P	L	P	E	R	K	K	N	T	L	P	N	F	L	L	S	V	Q	L	K	Y	V	K	L	G	Y
	80200B		80200B		GW-7996_H1		M	A	D	E	K	K	Q	N	L	E	N	K	P	V	L	S	P	P	L	P	E	R	K	K	N	T	L	P	N	F	L	L	S	V	Q	L	K	Y	V	K	L	G	Y
	80200B		80200B		BESC-109_H1		M	A	D	E	K	K	Q	N	L	E	N	K	P	V	L	S	P	P	L	P	E	R	K	K	N	T	L	P	N	F	L	L	S	V	Q	L	K	Y	V	K	L	G	Y
	80200C		80200C		BESC-239_H1		M	A	D	E	K	K	Q	N	L	E	N	K	P	A	L	S	P	P	L	P	E	R	K	K	N	T	L	P	N	F	L	L	S	V	Q	L	K	Y	V	K	L	G	Y
	80200C		80200C		BESC-27_H1		M	A	D	E	K	K	Q	N	L	E	N	K	P	A	L	S	P	P	L	P	E	R	K	K	N	T	L	P	N	F	L	L	S	V	Q	L	K	Y	V	K	L	G	Y
	80200C		80200C		BESC-360_H1		M	A	D	E	K	K	Q	N	L	E	N	K	P	A	L	S	P	P	L	P	E	R	K	K	N	T	L	P	N	F	L	L	S	V	Q	L	K	Y	V	K	L	G	Y
	80200C		80200C		BESC-58_H1		M	A	D	E	K	K	Q	N	L	E	N	K	P	A	L	S	P	P	L	P	E	R	K	K	N	T	L	P	N	F	L	L	S	V	Q	L	K	Y	V	K	L	G	Y
	80200C		80200C		BESC-832_H1		M	A	D	E	K	K	Q	N	L	E	N	K	P	A	L	S	P	P	L	P	E	R	K	K	N	T	L	P	N	F	L	L	S	V	Q	L	K	Y	V	K	L	G	Y
	80200C		80200C		BESC-880_H2		M	A	D	E	K	K	Q	N	L	E	N	K	P	A	L	S	P	P	L	P	E	R	K	K	N	T	L	P	N	F	L	L	S	V	Q	L	K	Y	V	K	L	G	Y
	80200C		80200C		BESC-883_H1		M	A	D	E	K	K	Q	N	L	E	N	K	P	A	L	S	P	P	L	P	E	R	K	K	N	T	L	P	N	F	L	L	S	V	Q	L	K	Y	V	K	L	G	Y
	80200C		80200C		CMBF-28-3_H2		M	A	D	E	K	K	Q	N	L	E	N	K	P	A	L	S	P	P	L	P	E	R	K	K	N	T	L	P	N	F	L	L	S	V	Q	L	K	Y	V	K	L	G	Y
	80200C		80200C		GW-9595_H1		M	A	D	E	K	K	Q	N	L	E	N	K	P	A	L	S	P	P	L	P	E	R	K	K	N	T	L	P	N	F	L	L	S	V	Q	L	K	Y	V	K	L	G	Y
	80200C		80200C_K199N		BESC-27_H2		M	A	D	E	K	K	Q	N	L	E	N	K	P	A	L	S	P	P	L	P	E	R	K	K	N	T	L	P	N	F	L	L	S	V	Q	L	K	Y	V	K	L	G	Y
	80200D		80200D		BESC-239_H1		M	A	D	E	K	K	Q	N	L	E	N	K	P	A	L	S	P	P	L	P	E	R	K	K	N	T	L	P	N	F	L	L	S	V	Q	L	K	Y	V	K	L	G	Y
	80200D		80200D		BESC-27_H1		M	A	D	E	K	K	Q	N	L	E	N	K	P	A	L	S	P	P	L	P	E	R	K	K	N	T	L	P	N	F	L	L	S	V	Q	L	K	Y	V	K	L	G	Y
	80200D		80200D		BESC-360_H1		M	A	D	E	K	K	Q	N	L	E	N	K	P	A	L	S	P	P	L	P	E	R	K	K	N	T	L	P	N	F	L	L	S	V	Q	L	K	Y	V	K	L	G	Y
	80200D		80200D		BESC-58_H1		M	A	D	E	K	K	Q	N	L	E	N	K	P	A	L	S	P	P	L	P	E	R	K	K	N	T	L	P	N	F	L	L	S	V	Q	L	K	Y	V	K	L	G	Y
	80200D		80200D		BESC-832_H1		M	A	D	E	K	K	Q	N	L	E	N	K	P	A	L	S	P	P	L	P	E	R	K	K	N	T	L	P	N	F	L	L	S	V	Q	L	K	Y	V	K	L	G	Y
	80200D		80200D		BESC-880_H2		M	A	D	E	K	K	Q	N	L	E	N	K	P	A	L	S	P	P	L	P	E	R	K	K	N	T	L	P	N	F	L	L	S	V	Q	L	K	Y	V	K	L	G	Y
	80200D		80200D		BESC-883_H1		M	A	D	E	K	K	Q	N	L	E	N	K	P	A	L	S	P	P	L	P	E	R	K	K	N	T	L	P	N	F	L	L	S	V	Q	L	K	Y	V	K	L	G	Y
	80200D		80200D		CMBF-28-3_H1		M	A	D	E	K	K	Q	N	L	E	N	K	P	A	L	S	P	P	L	P	E	R	K	K	N	T	L	P	N	F	L	L	S	V	Q	L	K	Y	V	K	L	G	Y
	80200D		80200D		CMBF-28-3_H2		M	A	D	E	K	K	Q	N	L	E	N	K	P	A	L	S	P	P	L	P	E	R	K	K	N	T	L	P	N	F	L	L	S	V	Q	L	K	Y	V	K	L	G	Y
	80200D		80200D		GW-9595_H1		M	A	D	E	K	K	Q	N	L	E	N	K	P	A	L	S	P	P	L	P	E	R	K	K	N	T	L	P	N	F	L	L	S	V	Q	L	K	Y	V	K	L	G	Y
	80200E		80200E		BESC-465_H2		M	A	D	E	K	K	Q	N	L	E	N	K	P	V	L	S	P	P	L	P	E	R	K	K	N	T	L	P	N	F	L	L	S	V	Q	L	K	Y	V	K	L	G	Y
	80200E		80200E		BESC-201_H2		M	A	D	E	K	K	Q	N	L	E	N	K	P	V	L	S	P	P	L	P	E	R	K	K	N	T	L	P	N	F	L	L	S	V	Q	L	K	Y	V	K	L	G	Y
	80200E		80200E		BESC-1038_H2		M	A	D	E	K	K	Q	N	L	E	N	K	P	V	L	S	P	P	L	P	E	R	K	K	N	T	L	P	N	F	L	L	S	V	Q	L	K	Y	V	K	L	G	Y
	80200E		80200E		BESC-1055_H1		M	A	D	E	K	K	Q	N	L	E	N	K	P	V	L	S	P	P	L	P	E	R	K	K	N	T	L	P	N	F	L	L	S	V	Q	L	K	Y	V	K	L	G	Y
	80200E		80200E		BESC-241_H2		M	A	D	E	K	K	Q	N	L	E	N	K	P	V	L	S	P	P	L	P	E	R	K	K	N	T	L	P	N	F	L	L	S	V	Q	L	K	Y	V	K	L	G	Y
	80200E		80200E		BESC-360_H2		M	A	D	E	K	K	Q	N	L	E	N	K	P	V	L	S	P	P	L	P	E	R	K	K	N	T	L	P	N	F	L	L	S	V	Q	L	K	Y	V	K	L	G	Y
	80200E		80200E		BESC-438_H2		M	A	D	E	K	K	Q	N	L	E	N	K	P	V	L	S	P	P	L	P	E	R	K	K	N	T	L	P	N	F	L	L	S	V	Q	L	K	Y	V	K	L	G	Y
	80200E		80200E		BESC-817_H1		M	A	D	E	K	K	Q	N	L	E	N	K	P	V	L	S	P	P	L	P	E	R	K	K	N	T	L	P	N	F	L	L	S	V	Q	L	K	Y	V	K	L	G	Y
	80200E		80200E		SKWD-24-3_H1		M	A	D	E	K	K	Q	N	L	E	N	K	P	V	L	S	P	P	L	P	E	R	K	K	N	T	L	P	N	F	L	L	S	V	Q	L	K	Y	V	K	L	G	Y
	80200E		80200E		SKWD-24-3_H2		M	A	D	E	K	K	Q	N	L	E	N	K	P	V	L	S	P	P	L	P	E	R	K	K	N	T	L	P	N	F	L	L	S	V	Q	L	K	Y	V	K	L	G	Y
	80200E		80200E		BESC-465_H1		M	A	D	E	K	K	Q	N	L	E	N	K	P	V	L	S	P	P	L	P	E	R	K	K	N	T	L	P	N	F	L	L	S	V	Q	L	K	Y	V	K	L	G	Y
	80200E		80200E_C329S		BESC-454_H2		M	A	D	E	K	K	Q	N	L	E	N	K	P	V	L	S	P	P	L	P	E	R	K	K	N	T	L	P	N	F	L	L	S	V	Q	L	K	Y	V	K	L	G	Y
	80200E		80200E_L36I		BESC-36_H1		M	A	D	E	K	K	Q	N	L	E	N	K	P	V	L	S	P	P	L	P	E	R	K	K	N	T	L	P	N	F	L	L	S	V	Q	I	K	Y	V	K	L	G	Y
	80200E		80200E_V39L		BESC-201_H1		M	A	D	E	K	K	Q	N	L	E	N	K	P	V	L	S	P	P	L	P	E	R	K	K	N	T	L	P	N	F	L	L	S	V	Q	L	K	Y	L	K	L	G	Y
	80200E		80200E_V39L		BESC-377_H2		M	A	D	E	K	K	Q	N	L	E	N	K	P	V	L	S	P	P	L	P	E	R	K	K	N	T	L	P	N	F	L	L	S	V	Q	L	K	Y	L	K	L	G	Y
	80200F		80200F		BESC-239_H1		M	A	D	E	K	K	Q	N	L	E	N	K	P	V	L	S	P	P	L	P	E	R	K	K	N	T	L	P	N	F	L	L	S	V	Q	L	K	Y	V	K	L	G	Y
	80200F		80200F		BESC-27_H1		M	A	D	E	K	K	Q	N	L	E	N	K	P	V	L	S	P	P	L	P	E	R	K	K	N	T	L	P	N	F	L	L	S	V	Q	L	K	Y	V	K	L	G	Y
	80200F		80200F		BESC-27_H2		M	A	D	E	K	K	Q	N	L	E	N	K	P	V	L	S	P	P	L	P	E	R	K	K	N	T	L	P	N	F	L	L	S	V	Q	L	K	Y	V	K	L	G	Y
	80200F		80200F		BESC-360_H1		M	A	D	E	K	K	Q	N	L	E	N	K	P	V	L	S	P	P	L	P	E	R	K	K	N	T	L	P	N	F	L	L	S	V	Q	L	K	Y	V	K	L	G	Y
	80200F		80200F		BESC-58_H1		M	A	D	E	K	K	Q	N	L	E	N	K	P	V	L	S	P	P	L	P	E	R	K	K	N	T	L	P	N	F	L	L	S	V	Q	L	K	Y	V	K	L	G	Y
	80200F		80200F		BESC-832_H1		M	A	D	E	K	K	Q	N	L	E	N	K	P	V	L	S	P	P	L	P	E	R	K	K	N	T	L	P	N	F	L	L	S	V	Q	L	K	Y	V	K	L	G	Y
	80200F		80200F		BESC-880_H2		M	A	D	E	K	K	Q	N	L	E	N	K	P	V	L	S	P	P	L	P	E	R	K	K	N	T	L	P	N	F	L	L	S	V	Q	L	K	Y	V	K	L	G	Y
	80200F		80200F		BESC-883_H1		M	A	D	E	K	K	Q	N	L	E	N	K	P	V	L	S	P	P	L	P	E	R	K	K	N	T	L	P	N	F	L	L	S	V	Q	L	K	Y	V	K	L	G	Y
	80200F		80200F		CMBF-28-3_H1		M	A	D	E	K	K	Q	N	L	E	N	K	P	V	L	S	P	P	L	P	E	R	K	K	N	T	L	P	N	F	L	L	S	V	Q	L	K	Y	V	K	L	G	Y
	80200F		80200F		CMBF-28-3_H2		M	A	D	E	K	K	Q	N	L	E	N	K	P	V	L	S	P	P	L	P	E	R	K	K	N	T	L	P	N	F	L	L	S	V	Q	L	K	Y	V	K	L	G	Y
	80200F		80200F_T95P		GW-9595_H1		M	A	D	E	K	K	Q	N	L	E	N	K	P	V	L	S	P	P	L	P	E	R	K	K	N	T	L	P	N	F	L	L	S	V	Q	L	K	Y	V	K	L	G	Y
	80200G		80200G		BESC-1038_H1		M	A	D	E	K	K	Q	N	L	E	N	K	P	V	L	S	P	P	L	P	E	R	K	K	N	T	L	P	N	F	L	L	S	V	Q	L	K	Y	V	K	L	G	Y
	80200G		80200G		BESC-1103_H1		M	A	D	E	K	K	Q	N	L	E	N	K	P	V	L	S	P	P	L	P	E	R	K	K	N	T	L	P	N	F	L	L	S	V	Q	L	K	Y	V	K	L	G	Y
	80200G		80200G		BESC-1103_H2		M	A	D	E	K	K	Q	N	L	E	N	K	P	V	L	S	P	P	L	P	E	R	K	K	N	T	L	P	N	F	L	L	S	V	Q	L	K	Y	V	K	L	G	Y
	80200G		80200G		BESC-1156_H1		M	A	D	E	K	K	Q	N	L	E	N	K	P	V	L	S	P	P	L	P	E	R	K	K	N	T	L	P	N	F	L	L	S	V	Q	L	K	Y	V	K	L	G	Y
	80200G		80200G		BESC-1156_H2		M	A	D	E	K	K	Q	N	L	E	N	K	P	V	L	S	P	P	L	P	E	R	K	K	N	T	L	P	N	F	L	L	S	V	Q	L	K	Y	V	K	L	G	Y
	80200G		80200G		BESC-220_H2		M	A	D	E	K	K	Q	N	L	E	N	K	P	V	L	S	P	P	L	P	E	R	K	K	N	T	L	P	N	F	L	L	S	V	Q	L	K	Y	V	K	L	G	Y
	80200G		80200G		BESC-239_H2		M	A	D	E	K	K	Q	N	L	E	N	K	P	V	L	S	P	P	L	P	E	R	K	K	N	T	L	P	N	F	L	L	S	V	Q	L	K	Y	V	K	L	G	Y
	80200G		80200G		BESC-375_H1		M	A	D	E	K	K	Q	N	L	E	N	K	P	V	L	S	P	P	L	P	E	R	K	K	N	T	L	P	N	F	L	L	S	V	Q	L	K	Y	V	K	L	G	Y
	80200G		80200G		BESC-375_H2		M	A	D	E	K	K	Q	N	L	E	N	K	P	V	L	S	P	P	L	P	E	R	K	K	N	T	L	P	N	F	L	L	S	V	Q	L	K	Y	V	K	L	G	Y
	80200G		80200G		BESC-377_H1		M	A	D	E	K	K	Q	N	L	E	N	K	P	V	L	S	P	P	L	P	E	R	K	K	N	T	L	P	N	F	L	L	S	V	Q	L	K	Y	V	K	L	G	Y
	80200G		80200G		BESC-438_H1		M	A	D	E	K	K	Q	N	L	E	N	K	P	V	L	S	P	P	L	P	E	R	K	K	N	T	L	P	N	F	L	L	S	V	Q	L	K	Y	V	K	L	G	Y
	80200G		80200G		BESC-450_H1		M	A	D	E	K	K	Q	N	L	E	N	K	P	V	L	S	P	P	L	P	E	R	K	K	N	T	L	P	N	F	L	L	S	V	Q	L	K	Y	V	K	L	G	Y
	80200G		80200G		BESC-450_H2		M	A	D	E	K	K	Q	N	L	E	N	K	P	V	L	S	P	P	L	P	E	R	K	K	N	T	L	P	N	F	L	L	S	V	Q	L	K	Y	V	K	L	G	Y
	80200G		80200G		BESC-454_H1		M	A	D	E	K	K	Q	N	L	E	N	K	P	V	L	S	P	P	L	P	E	R	K	K	N	T	L	P	N	F	L	L	S	V	Q	L	K	Y	V	K	L	G	Y
	80200G		80200G		BESC-56_H1		M	A	D	E	K	K	Q	N	L	E	N	K	P	V	L	S	P	P	L	P	E	R	K	K	N	T	L	P	N	F	L	L	S	V	Q	L	K	Y	V	K	L	G	Y
	80200G		80200G		BESC-58_H2		M	A	D	E	K	K	Q	N	L	E	N	K	P	V	L	S	P	P	L	P	E	R	K	K	N	T	L	P	N	F	L	L	S	V	Q	L	K	Y	V	K	L	G	Y
	80200G		80200G		BESC-60_H1		M	A	D	E	K	K	Q	N	L	E	N	K	P	V	L	S	P	P	L	P	E	R	K	K	N	T	L	P	N	F	L	L	S	V	Q	L	K	Y	V	K	L	G	Y
	80200G		80200G		BESC-832_H2		M	A	D	E	K	K	Q	N	L	E	N	K	P	V	L	S	P	P	L	P	E	R	K	K	N	T	L	P	N	F	L	L	S	V	Q	L	K	Y	V	K	L	G	Y
	80200G		80200G		BESC-847_H1		M	A	D	E	K	K	Q	N	L	E	N	K	P	V	L	S	P	P	L	P	E	R	K	K	N	T	L	P	N	F	L	L	S	V	Q	L	K	Y	V	K	L	G	Y
	80200G		80200G		BESC-847_H2		M	A	D	E	K	K	Q	N	L	E	N	K	P	V	L	S	P	P	L	P	E	R	K	K	N	T	L	P	N	F	L	L	S	V	Q	L	K	Y	V	K	L	G	Y
	80200G		80200G		BESC-869_H1		M	A	D	E	K	K	Q	N	L	E	N	K	P	V	L	S	P	P	L	P	E	R	K	K	N	T	L	P	N	F	L	L	S	V	Q	L	K	Y	V	K	L	G	Y
	80200G		80200G		BESC-869_H2		M	A	D	E	K	K	Q	N	L	E	N	K	P	V	L	S	P	P	L	P	E	R	K	K	N	T	L	P	N	F	L	L	S	V	Q	L	K	Y	V	K	L	G	Y
	80200G		80200G		BESC-880_H1		M	A	D	E	K	K	Q	N	L	E	N	K	P	V	L	S	P	P	L	P	E	R	K	K	N	T	L	P	N	F	L	L	S	V	Q	L	K	Y	V	K	L	G	Y
	80200G		80200G		BESC-883_H2		M	A	D	E	K	K	Q	N	L	E	N	K	P	V	L	S	P	P	L	P	E	R	K	K	N	T	L	P	N	F	L	L	S	V	Q	L	K	Y	V	K	L	G	Y
	80200G		80200G		BESC-901_H1		M	A	D	E	K	K	Q	N	L	E	N	K	P	V	L	S	P	P	L	P	E	R	K	K	N	T	L	P	N	F	L	L	S	V	Q	L	K	Y	V	K	L	G	Y
	80200G		80200G		BESC-901_H2		M	A	D	E	K	K	Q	N	L	E	N	K	P	V	L	S	P	P	L	P	E	R	K	K	N	T	L	P	N	F	L	L	S	V	Q	L	K	Y	V	K	L	G	Y
	80200G		80200G		GW-11033_H2		M	A	D	E	K	K	Q	N	L	E	N	K	P	V	L	S	P	P	L	P	E	R	K	K	N	T	L	P	N	F	L	L	S	V	Q	L	K	Y	V	K	L	G	Y
	80200G		80200G		GW-7996_H2		M	A	D	E	K	K	Q	N	L	E	N	K	P	V	L	S	P	P	L	P	E	R	K	K	N	T	L	P	N	F	L	L	S	V	Q	L	K	Y	V	K	L	G	Y
	80200G		80200G		GW-9494_H1		M	A	D	E	K	K	Q	N	L	E	N	K	P	V	L	S	P	P	L	P	E	R	K	K	N	T	L	P	N	F	L	L	S	V	Q	L	K	Y	V	K	L	G	Y
	80200G		80200G		GW-9494_H2		M	A	D	E	K	K	Q	N	L	E	N	K	P	V	L	S	P	P	L	P	E	R	K	K	N	T	L	P	N	F	L	L	S	V	Q	L	K	Y	V	K	L	G	Y
	80200G		80200G		GW-9595_H2		M	A	D	E	K	K	Q	N	L	E	N	K	P	V	L	S	P	P	L	P	E	R	K	K	N	T	L	P	N	F	L	L	S	V	Q	L	K	Y	V	K	L	G	Y
	80200G		80200G		BESC-1160_H2		M	A	D	E	K	K	Q	N	L	E	N	K	P	V	L	S	P	P	L	P	E	R	K	K	N	T	L	P	N	F	L	L	S	V	Q	L	K	Y	V	K	L	G	Y
	80200G		80200G_A58V		BESC-109_H1		M	A	D	E	K	K	Q	N	L	E	N	K	P	V	L	S	P	P	L	P	E	R	K	K	N	T	L	P	N	F	L	L	S	V	Q	L	K	Y	V	K	L	G	Y
	80200G		80200G_A58V		BESC-109_H2		M	A	D	E	K	K	Q	N	L	E	N	K	P	V	L	S	P	P	L	P	E	R	K	K	N	T	L	P	N	F	L	L	S	V	Q	L	K	Y	V	K	L	G	Y
	80200G		80200G_A58V		BESC-113_H1		M	A	D	E	K	K	Q	N	L	E	N	K	P	V	L	S	P	P	L	P	E	R	K	K	N	T	L	P	N	F	L	L	S	V	Q	L	K	Y	V	K	L	G	Y
	80200G		80200G_A58V		BESC-113_H2		M	A	D	E	K	K	Q	N	L	E	N	K	P	V	L	S	P	P	L	P	E	R	K	K	N	T	L	P	N	F	L	L	S	V	Q	L	K	Y	V	K	L	G	Y
	80200G		80200G_A58V		BESC-220_H1		M	A	D	E	K	K	Q	N	L	E	N	K	P	V	L	S	P	P	L	P	E	R	K	K	N	T	L	P	N	F	L	L	S	V	Q	L	K	Y	V	K	L	G	Y
	80200G		80200G_A58V		BESC-56_H2		M	A	D	E	K	K	Q	N	L	E	N	K	P	V	L	S	P	P	L	P	E	R	K	K	N	T	L	P	N	F	L	L	S	V	Q	L	K	Y	V	K	L	G	Y
	80200G		80200G_A58V		BESC-60_H2		M	A	D	E	K	K	Q	N	L	E	N	K	P	V	L	S	P	P	L	P	E	R	K	K	N	T	L	P	N	F	L	L	S	V	Q	L	K	Y	V	K	L	G	Y
	80200G		80200G_A58V		GW-7996_H1		M	A	D	E	K	K	Q	N	L	E	N	K	P	V	L	S	P	P	L	P	E	R	K	K	N	T	L	P	N	F	L	L	S	V	Q	L	K	Y	V	K	L	G	Y
	80200G		80200G_M197I		BESC-36_H2		M	A	D	E	K	K	Q	N	L	E	N	K	P	V	L	S	P	P	L	P	E	R	K	K	N	T	L	P	N	F	L	L	S	V	Q	L	K	Y	V	K	L	G	Y
	80200G		80200G_M197I		GW-11033_H1		M	A	D	E	K	K	Q	N	L	E	N	K	P	V	L	S	P	P	L	P	E	R	K	K	N	T	L	P	N	F	L	L	S	V	Q	L	K	Y	V	K	L	G	Y
	80200G		80200G_M294I		BESC-241_H1		M	A	D	E	K	K	Q	N	L	E	N	K	P	V	L	S	P	P	L	P	E	R	K	K	N	T	L	P	N	F	L	L	S	V	Q	L	K	Y	V	K	L	G	Y
	80200G		80200G_Y440S		BESC-1160_H1		M	A	D	E	K	K	Q	N	L	E	N	K	P	V	L	S	P	P	L	P	E	R	K	K	N	T	L	P	N	F	L	L	S	V	Q	L	K	Y	V	K	L	G	Y
	80400		80400		(+1)		M	A	D	E	K	K	Q	N	L	E	N	K	S	V	L	S	Q	P	L	P	E	R	K	K	N	N	L	P	N	F	F	L	S	V	Q	L	K	Y	V	K	L	G	Y
	80400		80400		BESC-1038_H1		M	A	D	E	K	K	Q	N	L	E	N	K	S	V	L	S	Q	P	L	P	E	R	K	K	N	N	L	P	N	F	F	L	S	V	Q	L	K	Y	V	K	L	G	Y
	80400		80400		BESC-450_H1		M	A	D	E	K	K	Q	N	L	E	N	K	S	V	L	S	Q	P	L	P	E	R	K	K	N	N	L	P	N	F	F	L	S	V	Q	L	K	Y	V	K	L	G	Y
	80400		80400		BESC-1103_H2		M	A	D	E	K	K	Q	N	L	E	N	K	S	V	L	S	Q	P	L	P	E	R	K	K	N	N	L	P	N	F	F	L	S	V	Q	L	K	Y	V	K	L	G	Y
	80400		80400		BESC-109_H2		M	A	D	E	K	K	Q	N	L	E	N	K	S	V	L	S	Q	P	L	P	E	R	K	K	N	N	L	P	N	F	F	L	S	V	Q	L	K	Y	V	K	L	G	Y
	80400		80400		BESC-113_H1		M	A	D	E	K	K	Q	N	L	E	N	K	S	V	L	S	Q	P	L	P	E	R	K	K	N	N	L	P	N	F	F	L	S	V	Q	L	K	Y	V	K	L	G	Y
	80400		80400		BESC-113_H2		M	A	D	E	K	K	Q	N	L	E	N	K	S	V	L	S	Q	P	L	P	E	R	K	K	N	N	L	P	N	F	F	L	S	V	Q	L	K	Y	V	K	L	G	Y
	80400		80400		BESC-220_H1		M	A	D	E	K	K	Q	N	L	E	N	K	S	V	L	S	Q	P	L	P	E	R	K	K	N	N	L	P	N	F	F	L	S	V	Q	L	K	Y	V	K	L	G	Y
	80400		80400		BESC-56_H2		M	A	D	E	K	K	Q	N	L	E	N	K	S	V	L	S	Q	P	L	P	E	R	K	K	N	N	L	P	N	F	F	L	S	V	Q	L	K	Y	V	K	L	G	Y
	80400		80400		BESC-60_H2		M	A	D	E	K	K	Q	N	L	E	N	K	S	V	L	S	Q	P	L	P	E	R	K	K	N	N	L	P	N	F	F	L	S	V	Q	L	K	Y	V	K	L	G	Y
	80400		80400		GW-7996_H1		M	A	D	E	K	K	Q	N	L	E	N	K	S	V	L	S	Q	P	L	P	E	R	K	K	N	N	L	P	N	F	F	L	S	V	Q	L	K	Y	V	K	L	G	Y
	80400		80400		BESC-1055_H2		M	A	D	E	K	K	Q	N	L	E	N	K	S	V	L	S	Q	P	L	P	E	R	K	K	N	N	L	P	N	F	F	L	S	V	Q	L	K	Y	V	K	L	G	Y
	80400		80400		BESC-1058_H1		M	A	D	E	K	K	Q	N	L	E	N	K	S	V	L	S	Q	P	L	P	E	R	K	K	N	N	L	P	N	F	F	L	S	V	Q	L	K	Y	V	K	L	G	Y
	80400		80400		BESC-1058_H2		M	A	D	E	K	K	Q	N	L	E	N	K	S	V	L	S	Q	P	L	P	E	R	K	K	N	N	L	P	N	F	F	L	S	V	Q	L	K	Y	V	K	L	G	Y
	80400		80400		BESC-1095_H1		M	A	D	E	K	K	Q	N	L	E	N	K	S	V	L	S	Q	P	L	P	E	R	K	K	N	N	L	P	N	F	F	L	S	V	Q	L	K	Y	V	K	L	G	Y
	80400		80400		BESC-1095_H2		M	A	D	E	K	K	Q	N	L	E	N	K	S	V	L	S	Q	P	L	P	E	R	K	K	N	N	L	P	N	F	F	L	S	V	Q	L	K	Y	V	K	L	G	Y
	80400		80400		BESC-1103_H1		M	A	D	E	K	K	Q	N	L	E	N	K	S	V	L	S	Q	P	L	P	E	R	K	K	N	N	L	P	N	F	F	L	S	V	Q	L	K	Y	V	K	L	G	Y
	80400		80400		BESC-1121_H2		M	A	D	E	K	K	Q	N	L	E	N	K	S	V	L	S	Q	P	L	P	E	R	K	K	N	N	L	P	N	F	F	L	S	V	Q	L	K	Y	V	K	L	G	Y
	80400		80400		BESC-1156_H1		M	A	D	E	K	K	Q	N	L	E	N	K	S	V	L	S	Q	P	L	P	E	R	K	K	N	N	L	P	N	F	F	L	S	V	Q	L	K	Y	V	K	L	G	Y
	80400		80400		BESC-1156_H2		M	A	D	E	K	K	Q	N	L	E	N	K	S	V	L	S	Q	P	L	P	E	R	K	K	N	N	L	P	N	F	F	L	S	V	Q	L	K	Y	V	K	L	G	Y
	80400		80400		BESC-1160_H1		M	A	D	E	K	K	Q	N	L	E	N	K	S	V	L	S	Q	P	L	P	E	R	K	K	N	N	L	P	N	F	F	L	S	V	Q	L	K	Y	V	K	L	G	Y
	80400		80400		BESC-1160_H2		M	A	D	E	K	K	Q	N	L	E	N	K	S	V	L	S	Q	P	L	P	E	R	K	K	N	N	L	P	N	F	F	L	S	V	Q	L	K	Y	V	K	L	G	Y
	80400		80400		BESC-220_H2		M	A	D	E	K	K	Q	N	L	E	N	K	S	V	L	S	Q	P	L	P	E	R	K	K	N	N	L	P	N	F	F	L	S	V	Q	L	K	Y	V	K	L	G	Y
	80400		80400		BESC-239_H2		M	A	D	E	K	K	Q	N	L	E	N	K	S	V	L	S	Q	P	L	P	E	R	K	K	N	N	L	P	N	F	F	L	S	V	Q	L	K	Y	V	K	L	G	Y
	80400		80400		BESC-241_H1		M	A	D	E	K	K	Q	N	L	E	N	K	S	V	L	S	Q	P	L	P	E	R	K	K	N	N	L	P	N	F	F	L	S	V	Q	L	K	Y	V	K	L	G	Y
	80400		80400		BESC-36_H2		M	A	D	E	K	K	Q	N	L	E	N	K	S	V	L	S	Q	P	L	P	E	R	K	K	N	N	L	P	N	F	F	L	S	V	Q	L	K	Y	V	K	L	G	Y
	80400		80400		BESC-375_H1		M	A	D	E	K	K	Q	N	L	E	N	K	S	V	L	S	Q	P	L	P	E	R	K	K	N	N	L	P	N	F	F	L	S	V	Q	L	K	Y	V	K	L	G	Y
	80400		80400		BESC-375_H2		M	A	D	E	K	K	Q	N	L	E	N	K	S	V	L	S	Q	P	L	P	E	R	K	K	N	N	L	P	N	F	F	L	S	V	Q	L	K	Y	V	K	L	G	Y
	80400		80400		BESC-377_H1		M	A	D	E	K	K	Q	N	L	E	N	K	S	V	L	S	Q	P	L	P	E	R	K	K	N	N	L	P	N	F	F	L	S	V	Q	L	K	Y	V	K	L	G	Y
	80400		80400		BESC-438_H1		M	A	D	E	K	K	Q	N	L	E	N	K	S	V	L	S	Q	P	L	P	E	R	K	K	N	N	L	P	N	F	F	L	S	V	Q	L	K	Y	V	K	L	G	Y
	80400		80400		BESC-450_H2		M	A	D	E	K	K	Q	N	L	E	N	K	S	V	L	S	Q	P	L	P	E	R	K	K	N	N	L	P	N	F	F	L	S	V	Q	L	K	Y	V	K	L	G	Y
	80400		80400		BESC-454_H1		M	A	D	E	K	K	Q	N	L	E	N	K	S	V	L	S	Q	P	L	P	E	R	K	K	N	N	L	P	N	F	F	L	S	V	Q	L	K	Y	V	K	L	G	Y
	80400		80400		BESC-56_H1		M	A	D	E	K	K	Q	N	L	E	N	K	S	V	L	S	Q	P	L	P	E	R	K	K	N	N	L	P	N	F	F	L	S	V	Q	L	K	Y	V	K	L	G	Y
	80400		80400		BESC-58_H2		M	A	D	E	K	K	Q	N	L	E	N	K	S	V	L	S	Q	P	L	P	E	R	K	K	N	N	L	P	N	F	F	L	S	V	Q	L	K	Y	V	K	L	G	Y
	80400		80400		BESC-60_H1		M	A	D	E	K	K	Q	N	L	E	N	K	S	V	L	S	Q	P	L	P	E	R	K	K	N	N	L	P	N	F	F	L	S	V	Q	L	K	Y	V	K	L	G	Y
	80400		80400		BESC-817_H2		M	A	D	E	K	K	Q	N	L	E	N	K	S	V	L	S	Q	P	L	P	E	R	K	K	N	N	L	P	N	F	F	L	S	V	Q	L	K	Y	V	K	L	G	Y
	80400		80400		BESC-832_H2		M	A	D	E	K	K	Q	N	L	E	N	K	S	V	L	S	Q	P	L	P	E	R	K	K	N	N	L	P	N	F	F	L	S	V	Q	L	K	Y	V	K	L	G	Y
	80400		80400		BESC-847_H1		M	A	D	E	K	K	Q	N	L	E	N	K	S	V	L	S	Q	P	L	P	E	R	K	K	N	N	L	P	N	F	F	L	S	V	Q	L	K	Y	V	K	L	G	Y
	80400		80400		BESC-847_H2		M	A	D	E	K	K	Q	N	L	E	N	K	S	V	L	S	Q	P	L	P	E	R	K	K	N	N	L	P	N	F	F	L	S	V	Q	L	K	Y	V	K	L	G	Y
	80400		80400		BESC-869_H1		M	A	D	E	K	K	Q	N	L	E	N	K	S	V	L	S	Q	P	L	P	E	R	K	K	N	N	L	P	N	F	F	L	S	V	Q	L	K	Y	V	K	L	G	Y
	80400		80400		BESC-869_H2		M	A	D	E	K	K	Q	N	L	E	N	K	S	V	L	S	Q	P	L	P	E	R	K	K	N	N	L	P	N	F	F	L	S	V	Q	L	K	Y	V	K	L	G	Y
	80400		80400		BESC-880_H1		M	A	D	E	K	K	Q	N	L	E	N	K	S	V	L	S	Q	P	L	P	E	R	K	K	N	N	L	P	N	F	F	L	S	V	Q	L	K	Y	V	K	L	G	Y
	80400		80400		BESC-883_H2		M	A	D	E	K	K	Q	N	L	E	N	K	S	V	L	S	Q	P	L	P	E	R	K	K	N	N	L	P	N	F	F	L	S	V	Q	L	K	Y	V	K	L	G	Y
	80400		80400		BESC-901_H1		M	A	D	E	K	K	Q	N	L	E	N	K	S	V	L	S	Q	P	L	P	E	R	K	K	N	N	L	P	N	F	F	L	S	V	Q	L	K	Y	V	K	L	G	Y
	80400		80400		BESC-901_H2		M	A	D	E	K	K	Q	N	L	E	N	K	S	V	L	S	Q	P	L	P	E	R	K	K	N	N	L	P	N	F	F	L	S	V	Q	L	K	Y	V	K	L	G	Y
	80400		80400		GW-11033_H1		M	A	D	E	K	K	Q	N	L	E	N	K	S	V	L	S	Q	P	L	P	E	R	K	K	N	N	L	P	N	F	F	L	S	V	Q	L	K	Y	V	K	L	G	Y
	80400		80400		GW-11033_H2		M	A	D	E	K	K	Q	N	L	E	N	K	S	V	L	S	Q	P	L	P	E	R	K	K	N	N	L	P	N	F	F	L	S	V	Q	L	K	Y	V	K	L	G	Y
	80400		80400		GW-7996_H2		M	A	D	E	K	K	Q	N	L	E	N	K	S	V	L	S	Q	P	L	P	E	R	K	K	N	N	L	P	N	F	F	L	S	V	Q	L	K	Y	V	K	L	G	Y
	80400		80400		GW-9494_H1		M	A	D	E	K	K	Q	N	L	E	N	K	S	V	L	S	Q	P	L	P	E	R	K	K	N	N	L	P	N	F	F	L	S	V	Q	L	K	Y	V	K	L	G	Y
	80400		80400		GW-9494_H2		M	A	D	E	K	K	Q	N	L	E	N	K	S	V	L	S	Q	P	L	P	E	R	K	K	N	N	L	P	N	F	F	L	S	V	Q	L	K	Y	V	K	L	G	Y
	80400		80400		GW-9595_H2		M	A	D	E	K	K	Q	N	L	E	N	K	S	V	L	S	Q	P	L	P	E	R	K	K	N	N	L	P	N	F	F	L	S	V	Q	L	K	Y	V	K	L	G	Y
	80400		80400		BESC-239_H1		M	A	D	E	K	K	Q	N	L	E	N	K	S	V	L	S	Q	P	L	P	E	R	K	K	N	N	L	P	N	F	F	L	S	V	Q	L	K	Y	V	K	L	G	Y
	80400		80400		BESC-27_H1		M	A	D	E	K	K	Q	N	L	E	N	K	S	V	L	S	Q	P	L	P	E	R	K	K	N	N	L	P	N	F	F	L	S	V	Q	L	K	Y	V	K	L	G	Y
	80400		80400		BESC-58_H1		M	A	D	E	K	K	Q	N	L	E	N	K	S	V	L	S	Q	P	L	P	E	R	K	K	N	N	L	P	N	F	F	L	S	V	Q	L	K	Y	V	K	L	G	Y
	80400		80400		BESC-832_H1		M	A	D	E	K	K	Q	N	L	E	N	K	S	V	L	S	Q	P	L	P	E	R	K	K	N	N	L	P	N	F	F	L	S	V	Q	L	K	Y	V	K	L	G	Y
	80400		80400		BESC-880_H2		M	A	D	E	K	K	Q	N	L	E	N	K	S	V	L	S	Q	P	L	P	E	R	K	K	N	N	L	P	N	F	F	L	S	V	Q	L	K	Y	V	K	L	G	Y
	80400		80400		BESC-883_H1		M	A	D	E	K	K	Q	N	L	E	N	K	S	V	L	S	Q	P	L	P	E	R	K	K	N	N	L	P	N	F	F	L	S	V	Q	L	K	Y	V	K	L	G	Y
	80400		80400		BESC-27_H2		M	A	D	E	K	K	Q	N	L	E	N	K	S	V	L	S	Q	P	L	P	E	R	K	K	N	N	L	P	N	F	F	L	S	V	Q	L	K	Y	V	K	L	G	Y
	80400		80400		CMBF-28-3_H1		M	A	D	E	K	K	Q	N	L	E	N	K	S	V	L	S	Q	P	L	P	E	R	K	K	N	N	L	P	N	F	F	L	S	V	Q	L	K	Y	V	K	L	G	Y
	80400		80400		CMBF-28-3_H2		M	A	D	E	K	K	Q	N	L	E	N	K	S	V	L	S	Q	P	L	P	E	R	K	K	N	N	L	P	N	F	F	L	S	V	Q	L	K	Y	V	K	L	G	Y
	80400		80400		GW-9595_H1		M	A	D	E	K	K	Q	N	L	E	N	K	S	V	L	S	Q	P	L	P	E	R	K	K	N	N	L	P	N	F	F	L	S	V	Q	L	K	Y	V	K	L	G	Y
	80400		80400_F330I		BESC-109_H1		M	A	D	E	K	K	Q	N	L	E	N	K	S	V	L	S	Q	P	L	P	E	R	K	K	N	N	L	P	N	F	F	L	S	V	Q	L	K	Y	V	K	L	G	Y
	80400		80400_L229P		BESC-360_H1		M	A	D	E	K	K	Q	N	L	E	N	K	S	V	L	S	Q	P	L	P	E	R	K	K	N	N	L	P	N	F	F	L	S	V	Q	L	K	Y	V	K	L	G	Y
	80400		80400_S13P		BESC-1038_H2		M	A	D	E	K	K	Q	N	L	E	N	K	P	V	L	S	Q	P	L	P	E	R	K	K	N	N	L	P	N	F	F	L	S	V	Q	L	K	Y	V	K	L	G	Y
	80400		80400_S13P		BESC-1055_H1		M	A	D	E	K	K	Q	N	L	E	N	K	P	V	L	S	Q	P	L	P	E	R	K	K	N	N	L	P	N	F	F	L	S	V	Q	L	K	Y	V	K	L	G	Y
	80400		80400_S13P		BESC-201_H1		M	A	D	E	K	K	Q	N	L	E	N	K	P	V	L	S	Q	P	L	P	E	R	K	K	N	N	L	P	N	F	F	L	S	V	Q	L	K	Y	V	K	L	G	Y
	80400		80400_S13P		BESC-201_H2		M	A	D	E	K	K	Q	N	L	E	N	K	P	V	L	S	Q	P	L	P	E	R	K	K	N	N	L	P	N	F	F	L	S	V	Q	L	K	Y	V	K	L	G	Y
	80400		80400_S13P		BESC-241_H2		M	A	D	E	K	K	Q	N	L	E	N	K	P	V	L	S	Q	P	L	P	E	R	K	K	N	N	L	P	N	F	F	L	S	V	Q	L	K	Y	V	K	L	G	Y
	80400		80400_S13P		BESC-360_H2		M	A	D	E	K	K	Q	N	L	E	N	K	P	V	L	S	Q	P	L	P	E	R	K	K	N	N	L	P	N	F	F	L	S	V	Q	L	K	Y	V	K	L	G	Y
	80400		80400_S13P		BESC-36_H1		M	A	D	E	K	K	Q	N	L	E	N	K	P	V	L	S	Q	P	L	P	E	R	K	K	N	N	L	P	N	F	F	L	S	V	Q	L	K	Y	V	K	L	G	Y
	80400		80400_S13P		BESC-377_H2		M	A	D	E	K	K	Q	N	L	E	N	K	P	V	L	S	Q	P	L	P	E	R	K	K	N	N	L	P	N	F	F	L	S	V	Q	L	K	Y	V	K	L	G	Y
	80400		80400_S13P		BESC-438_H2		M	A	D	E	K	K	Q	N	L	E	N	K	P	V	L	S	Q	P	L	P	E	R	K	K	N	N	L	P	N	F	F	L	S	V	Q	L	K	Y	V	K	L	G	Y
	80400		80400_S13P		BESC-454_H2		M	A	D	E	K	K	Q	N	L	E	N	K	P	V	L	S	Q	P	L	P	E	R	K	K	N	N	L	P	N	F	F	L	S	V	Q	L	K	Y	V	K	L	G	Y
	80400		80400_S13P		BESC-465_H1		M	A	D	E	K	K	Q	N	L	E	N	K	P	V	L	S	Q	P	L	P	E	R	K	K	N	N	L	P	N	F	F	L	S	V	Q	L	K	Y	V	K	L	G	Y
	80400		80400_S13P		BESC-817_H1		M	A	D	E	K	K	Q	N	L	E	N	K	P	V	L	S	Q	P	L	P	E	R	K	K	N	N	L	P	N	F	F	L	S	V	Q	L	K	Y	V	K	L	G	Y
	80400		80400_S13P		SKWD-24-3_H1		M	A	D	E	K	K	Q	N	L	E	N	K	P	V	L	S	Q	P	L	P	E	R	K	K	N	N	L	P	N	F	F	L	S	V	Q	L	K	Y	V	K	L	G	Y
	80400		80400_S13P		SKWD-24-3_H2		M	A	D	E	K	K	Q	N	L	E	N	K	P	V	L	S	Q	P	L	P	E	R	K	K	N	N	L	P	N	F	F	L	S	V	Q	L	K	Y	V	K	L	G	Y
	80400		80400_S13P		BESC-465_H2		M	A	D	E	K	K	Q	N	L	E	N	K	P	V	L	S	Q	P	L	P	E	R	K	K	N	N	L	P	N	F	F	L	S	V	Q	L	K	Y	V	K	L	G	Y
	79900A		79900A		SKWD-24-3_H1
	79900A		79900A		SKWD-24-3_H2
	79900A		79900A		BESC-1038_H2
	79900A		79900A		BESC-201_H2
	79900A		79900A		BESC-201_H1
	79900A		79900A		BESC-241_H2
	79900A		79900A		BESC-360_H2
	79900A		79900A		BESC-377_H2
	79900A		79900A		BESC-438_H2
	79900A		79900A		BESC-465_H2
	79900A		79900A		BESC-817_H1
	79900A		79900A		BESC-1055_H1
	79900A		79900A_A197G		BESC-465_H1
	79900A		79900A_I294M		BESC-36_H1
	79900A		79900A_K6Q		BESC-454_H2
	79900B		79900B		BESC-1038_H1
	79900B		79900B		BESC-1103_H2
	79900B		79900B		BESC-1156_H1
	79900B		79900B		BESC-220_H2
	79900B		79900B		BESC-239_H2
	79900B		79900B		BESC-36_H2
	79900B		79900B		BESC-375_H1
	79900B		79900B		BESC-375_H2
	79900B		79900B		BESC-377_H1
	79900B		79900B		BESC-438_H1
	79900B		79900B		BESC-450_H1
	79900B		79900B		BESC-450_H2
	79900B		79900B		BESC-454_H1
	79900B		79900B		BESC-56_H1
	79900B		79900B		BESC-58_H2
	79900B		79900B		BESC-60_H1
	79900B		79900B		BESC-832_H2
	79900B		79900B		BESC-847_H1
	79900B		79900B		BESC-847_H2
	79900B		79900B		BESC-869_H1
	79900B		79900B		BESC-869_H2
	79900B		79900B		BESC-880_H1
	79900B		79900B		BESC-883_H2
	79900B		79900B		BESC-901_H1
	79900B		79900B		BESC-901_H2
	79900B		79900B		GW-11033_H1
	79900B		79900B		GW-11033_H2
	79900B		79900B		GW-7996_H2
	79900B		79900B		GW-9494_H1
	79900B		79900B		GW-9494_H2
	79900B		79900B		GW-9595_H2
	79900B		79900B		BESC-1058_H1
	79900B		79900B		BESC-1058_H2
	79900B		79900B		BESC-1095_H1
	79900B		79900B		BESC-1095_H2
	79900B		79900B		BESC-1103_H1
	79900B		79900B		BESC-1121_H1
	79900B		79900B		BESC-1121_H2
	79900B		79900B		BESC-817_H2
	79900B		79900B		BESC-1055_H2
	79900B		79900B		(+1)
	79900B		79900B_L64F		BESC-1156_H2
	79900B		79900B_L64F		BESC-1160_H2
	79900B		79900B_V282L		BESC-241_H1
	79900B		79900B_I22K_A23V_I63K		BESC-1160_H1
	79900C		79900C		BESC-239_H1
	79900C		79900C		BESC-360_H1
	79900C		79900C		BESC-58_H1
	79900C		79900C		BESC-832_H1
	79900C		79900C		BESC-880_H2
	79900C		79900C		BESC-883_H1
	79900C		79900C		BESC-27_H1
	79900C		79900C_F272L		GW-9595_H1
	79900C		79900C_V259A_K261E_L269P_F272L		CMBF-28-3_H1
[truncated: 476 more columns]

## Sheet: S2b
Table S2b	Length of KCS locus from Potri.010G079200 to Potri.010G080700.
		Haplotype		Potri.010G07200_start		Potri.010G080700_end		Length		Number_KCS_genes
		BESC-1038_H1		10092757		10359554		266797		9
		BESC-1038_H2		10104000		10291924		187924		7
		BESC-1055_H1		10763829		10964092		200263		5
		BESC-1055_H2		10292649		10573798		281149		6
		BESC-1058_H1		10658634		10939797		281163		6
		BESC-1058_H2		9955241		10222966		267725		6
		BESC-109_H1		9900197		10111640		211443		6
		BESC-109_H2		9814495		10016078		201583		6
		BESC-1095_H1		10270655		10531509		260854		5
		BESC-1095_H2		9999314		10289921		290607		8
		BESC-1103_H1		10506326		10777413		271087		6
		BESC-1103_H2		10194703		10472245		277542		9
		BESC-1121_H1		10635040		10928041		293001		4
		BESC-1121_H2		10277020		10543928		266908		5
		BESC-113_H1		10171545		10363804		192259		5
		BESC-113_H2		9627430		9839845		212415		6
		BESC-1156_H1		9729440		9968966		239526		8
		BESC-1156_H2		9761743		10026640		264897		9
		BESC-1160_H1		10090235		10355311		265076		9
		BESC-1160_H2		9797756		10067525		269769		9
		BESC-201_H1		9737659		9924290		186631		7
		BESC-201_H2		9606438		9788241		181803		7
		BESC-220_H1		9866482		10078888		212406		6
		BESC-220_H2		9829501		10098974		269473		9
		BESC-239_H1		10145779		10375054		229275		9
		BESC-239_H2		9862411		10132843		270432		9
		BESC-241_H1		9979276		10251553		272277		9
		BESC-241_H2		9894100		10105724		211624		7
		BESC-27_H1		9805555		10040386		234831		9
		BESC-27_H2		9956146		10155967		199821		7
		BESC-36_H1		10406592		10600288		193696		7
		BESC-36_H2		9757106		10038794		281688		8
		BESC-360_H1		10327310		10562824		235514		9
		BESC-360_H2		10312803		10514552		201749		7
		BESC-375_H1		10497552		10766750		269198		9
		BESC-375_H2		10022694		10292008		269314		9
		BESC-377_H1		9945661		10214959		269298		9
		BESC-377_H2		9904421		10089081		184660		7
		BESC-438_H1		10196146		10470755		274609		9
		BESC-438_H2		9587682		9789497		201815		7
		BESC-450_H1		10275243		10533755		258512		9
		BESC-450_H2		9738687		10008150		269463		9
		BESC-454_H1		9977591		10247433		269842		9
		BESC-454_H2		9871021		10063358		192337		7
		BESC-465_H1		9907076		10097786		190710		7
		BESC-465_H2		9600776		9793116		192340		7
		BESC-56_H1		10046546		10324385		277839		9
		BESC-56_H2		9771962		9969754		197792		6
		BESC-58_H1		9622563		9857902		235339		9
		BESC-58_H2		9523017		9789368		266351		9
		BESC-60_H1		9626367		9895819		269452		9
		BESC-60_H2		9587064		9796451		209387		6
		BESC-817_H1		10093572		10296872		203300		7
		BESC-817_H2		9897928		10180439		282511		8
		BESC-832_H1		9959625		10194676		235051		9
		BESC-832_H2		9773487		10045490		272003		9
		BESC-847_H1		9824431		10096350		271919		9
		BESC-847_H2		9640739		9909945		269206		9
		BESC-869_H1		10173782		10452316		278534		9
		BESC-869_H2		9475197		9744524		269327		8
		BESC-880_H1		10429119		10698435		269316		9
		BESC-880_H2		9681948		9938006		256058		10
		BESC-883_H1		10140252		10366601		226349		9
		BESC-883_H2		9804957		10074133		269176		9
		BESC-901_H1		10300015		10569797		269782		9
		BESC-901_H2		9758800		10017293		258493		8
		CMBF-28-3_H1		9892703		10062622		169919		6
		CMBF-28-3_H2		9772109		10011354		239245		8
		GW-11033_H1		10040930		10322119		281189		8
		GW-11033_H2		9998131		10271037		272906		9
		GW-7996_H1		10491779		10723923		232144		6
		GW-7996_H2		9805790		10071912		266122		9
		GW-9594_H1		10091868		10358378		266510		8
		GW-9594_H2		10122557		10395489		272932		9
		GW-9595_H1		10458200		10682979		224779		9
		GW-9595_H2		10216402		10482911		266509		9
		SKWD-24-3_H1		10164598		10366406		201808		7
		SKWD-24-3_H2		9589348		9794325		204977		7
