# Supplementary material for: Telomere-to-telomere assemblies of chromosome 10 reveal complex adaptive variation of 3-ketoacyl-CoA-synthases in Populus trichocarpa likely driven by Helitrons
Source: For Res (Fayettev). 2026 Jun 8;6:e019. doi: 10.48130/forres-0026-0019 (PMC13253262; doi:10.48130/forres-0026-0019)
Supplement: Supplementary file 1 — Supplementary data to this article can be found online. [file forres-0026-0019-S1.zip › 10.48130_forres-0026-0019-Suppl-TableS3.xlsx]

## Sheet: S3
Table S3	Size of putative transposase linked to Potri.010G079700 and found in one haplotype of Potri.010G079500 (BESC-377_H2).
	Haplotype		Potri.010G079700 presence/absence		Size of Putative Helitron Transposase
	BESC_109_H1		0		0
	BESC_109_H2		0		0
	BESC_113_H1		0		0
	BESC_113_H2		0		0
	BESC_220_H1		0		0
	BESC_239_H1		0		0
	BESC_56_H2		0		0
	CMBF_28_3_H1		0		0
	CMBF_28_3_H2		0		0
	BESC_60_H2		0		0
	GW_9595_H1		0		0
	BESC_1095_H1		0		0
	GW_7996_H1		0		0
	BESC_883_H1		0		0
	BESC_360_H1		0		3766
	BESC_58_H1		0		3766
	BESC_832_H1		0		3766
	BESC_1055_H1		0		3768
	BESC_1055_H2		0		3768
	BESC_880_H2		0		3768
	BESC_1058_H2		0		3802
	BESC_1103_H1		0		3802
	BESC_1121_H2		0		3802
	BESC_1156_H1		0		3802
	BESC_27_H1		0		3802
	BESC_1058_H1		0		3804
	BESC_1121_H1		0		3804
	BESC_27_H2		0		3808
	BESC_239_H2		1		4599
	BESC_832_H2		1		4599
	BESC_901_H1		1		4599
	BESC_1038_H2		1		5477
	BESC_1095_H2		1		5912
	BESC_883_H2		1		5912
	SKWD_24_3_H2		1		5923
	BESC_1103_H2		1		5924
	BESC_1156_H2		1		5924
	BESC_1160_H2		1		5924
	BESC_1160_H1		1		5933
	BESC_241_H1		1		5934
	BESC_241_H2		1		5934
	BESC_360_H2		1		5934
	BESC_438_H2		1		5934
	BESC_454_H2		1		5934
	BESC_465_H1		1		5934
	BESC_817_H1		1		5934
	SKWD_24_3_H1		1		5934
	BESC_201_H1		1		5946
	BESC_36_H1		1		5946
	BESC_377_H2		1		5946
	BESC_450_H1		1		5946
	BESC_847_H1		1		5946
	BESC_901_H2		1		5946
	GW_7996_H2		1		5946
	BESC_220_H2		1		5948
	BESC_36_H2		1		5948
	BESC_375_H1		1		5948
	BESC_375_H2		1		5948
	BESC_377_H1		1		5948
	BESC_438_H1		1		5948
	BESC_450_H2		1		5948
	BESC_454_H1		1		5948
	BESC_56_H1		1		5948
	BESC_60_H1		1		5948
	BESC_847_H2		1		5948
	BESC_869_H1		1		5948
	BESC_880_H1		1		5948
	GW_11033_H1		1		5948
	GW_11033_H2		1		5948
	GW_9594_H1		1		5948
	GW_9594_H2		1		5948
	GW_9595_H2		1		5948
	BESC_869_H2		1		5949
	BESC_1038_H1		1		5960
	BESC_817_H2		1		5960
	BESC_465_H2		1		5971
	BESC_58_H2		1		5971
	BESC_201_H2		1		5974
