# Supplementary material for: Telomere-to-telomere assemblies of chromosome 10 reveal complex adaptive variation of 3-ketoacyl-CoA-synthases in Populus trichocarpa likely driven by Helitrons
Source: For Res (Fayettev). 2026 Jun 8;6:e019. doi: 10.48130/forres-0026-0019 (PMC13253262; doi:10.48130/forres-0026-0019)
Supplement: Supplementary file 1 — Supplementary data to this article can be found online. [file forres-0026-0019-S1.zip › 10.48130_forres-0026-0019-Suppl-TableS4.xlsx]

## Sheet: S4
Table S4	Disease scores for alkene minus (AM) and alkene plus (AP) individuals.
	Genotype		Type		melampsora_2014		melampsora_2012		venturia_2012		septoria
	BESC-56		AM		1.66667		3		0.333333		3.33333
	GW-7996		AM		2.33333		2.66667		0.333333		3.25
	BESC-60		AM		1.66667		2.66667		1		nodata
	BESC-27		AM		3		3		0		2.75
	BESC-109		AM		3		3		0		2.25
	BESC-113		AM		1		2		1		2.33333
	BESC-832		AP		3.33333		2.33333		1		1.5
	BESC-454		AP		1.5		3		1		2.25
	BESC-239		AP		3		3		1		1
	GW-9595		AP		3.5		2.66667		1		3
	CMBF-28-3		AP		3		2		1		2.75
	BESC-880		AP		3		3		0.5		1.25
	BESC-58		AP		4		2.66667		0.666667		3.66667
	BESC-869		AP		4		3		1		2
	SKWD-24-3		AP		3.66667		3		1		2.66667
	BESC-450		AP		2.66667		2.33333		0		2.66667
	BESC-883		AP		3.5		2		0.5		1.25
	BESC-241		AP		2		2		0.666667		2.25
	BESC-817		AP		3		2		1		3.25
	BESC-360		AP		2.5		2.33333		0.666667		nodata
	BESC-375		AP		2.66667		2.33333		0		2.25
	BESC-220		AP		3.66667		3		1.33333		1.25
	BESC-847		AP		2.66667		3		1		2
	BESC-201		AP		3.5		2.66667		1		nodata
	BESC-377		AP		2.33333		2.33333		0		2.75
	BESC-438		AP		2.66667		3		1		1.5
	BESC-36		AP		3.33333		2.33333		0		2.5
	BESC-901		AP		3.66667		3		1		2.25
	BESC-465		AP		1.5		2.33333		0.333333		3.5
	GW-11033		AP		3.66667		3		2		2.75
	p-value				#NAME?		#NAME?		#NAME?		#NAME?
	BESC-1038				nodata		nodata		nodata		nodata
	BESC-1055				nodata		nodata		nodata		nodata
	BESC-1058				nodata		nodata		nodata		nodata
	BESC-1095				nodata		nodata		nodata		nodata
	BESC-1103				nodata		nodata		nodata		nodata
	BESC-1121				nodata		nodata		nodata		nodata
	BESC-1156				nodata		nodata		nodata		nodata
	BESC-1160				nodata		nodata		nodata		nodata
	GW-9494				nodata		nodata		nodata		nodata
