# Supplementary material for: Telomere-to-telomere assemblies of chromosome 10 reveal complex adaptive variation of 3-ketoacyl-CoA-synthases in Populus trichocarpa likely driven by Helitrons
Source: For Res (Fayettev). 2026 Jun 8;6:e019. doi: 10.48130/forres-0026-0019 (PMC13253262; doi:10.48130/forres-0026-0019)
Supplement: Supplementary file 1 — Supplementary data to this article can be found online. [file forres-0026-0019-S1.zip › 10.48130_forres-0026-0019-Suppl-TableS5.xlsx]

## Sheet: S5
Table S5	Presence absence of all intragenic and copy number variation by haplotype.
Haplotype		79300	79300_C94S_E147D_Q163E	79300_C94S_T137K_T139V_C144F	79300_C94S_T137K_T139V_C144F_K329N	79300_D208E	79300_D208E_E431D	79300_E147D	79300_G179S	79300_T137K_T139V_C144F_R283C		79400	79400_E208D	79400_E208D_C283R	79400_E208D_H323Y	79400_G193E_E208D	79400_S94C_E208D		79500	79500_L75F	79500_Q17P	79500_Q77E	79500_Q77E_P20H	79500_S124P	79500_S124P_K163I	79500_S124P_K163I_E270Q		79700	79700_Y48S	79700_Y48S_A253P	79700_Y48S_Q130L		79900A	79900A_A197G	79900A_I294M	79900A_K6Q		79900B	79900B_L64F	79900B_V282L	79900B_I22K_A23V_I63K		79900C	79900C_F272L	79900C_V259A_K261E_L269P_F272L		80000	80000_A170T	80000_F229L
BESC-1038_H1		1	0	0	0	0	0	0	0	0		1	0	0	0	0	0		1	0	0	0	0	0	0	0		1	0	0	0		0	0	0	0		1	0	0	0		0	0	0		1	0	0
BESC-1038_H2		1	0	0	0	0	0	0	0	0		0	1	0	0	0	0		1	0	0	0	0	0	0	0		0	0	0	1		1	0	0	0		0	0	0	0		0	0	0		0	0	0
BESC-1055_H1		0	0	0	1	0	0	0	0	0		0	0	0	0	1	0		0	0	0	0	0	0	0	0		0	0	0	0		1	0	0	0		0	0	0	0		0	0	0		0	0	0
BESC-1055_H2		0	0	0	1	0	0	0	0	0		0	1	0	0	0	0		0	0	0	0	0	0	0	0		0	0	0	0		0	0	0	0		1	0	0	0		0	0	0		1	0	0
BESC-1058_H1		0	0	0	1	0	0	0	0	0		0	1	0	0	0	0		0	0	0	0	0	0	0	0		0	0	0	0		0	0	0	0		1	0	0	0		0	0	0		1	0	0
BESC-1058_H2		0	0	1	0	0	0	0	0	0		0	1	0	0	0	0		0	0	0	0	0	0	0	0		0	0	0	0		0	0	0	0		1	0	0	0		0	0	0		1	0	0
BESC-1095_H1		0	0	1	0	0	0	0	0	0		0	0	0	0	0	0		0	0	0	0	0	0	0	0		0	0	0	0		0	0	0	0		1	0	0	0		0	0	0		1	0	0
BESC-1095_H2		0	0	1	0	0	0	0	0	0		0	0	1	0	0	0		1	0	0	0	0	0	0	0		0	0	1	0		0	0	0	0		1	0	0	0		0	0	0		0	1	0
BESC-1103_H1		0	0	1	0	0	0	0	0	0		0	0	0	0	0	0		0	0	0	0	0	0	0	0		0	0	0	0		0	0	0	0		1	0	0	0		0	0	0		1	0	0
BESC-1103_H2		1	0	0	0	0	0	0	0	0		1	0	0	0	0	0		1	0	0	0	0	0	0	0		1	0	0	0		0	0	0	0		1	0	0	0		0	0	0		1	0	0
BESC-1121_H1		0	0	1	0	0	0	0	0	0		0	1	0	0	0	0		0	0	0	0	0	0	0	0		0	0	0	0		0	0	0	0		1	0	0	0		0	0	0		0	0	0
BESC-1121_H2		0	0	1	0	0	0	0	0	0		0	0	0	0	0	0		0	0	0	0	0	0	0	0		0	0	0	0		0	0	0	0		1	0	0	0		0	0	0		0	0	0
BESC-1156_H1		0	0	0	0	0	0	0	1	0		0	0	1	0	0	0		0	0	0	1	0	0	0	0		0	0	0	0		0	0	0	0		1	0	0	0		0	0	0		1	0	0
BESC-1156_H2		0	0	1	0	0	0	0	0	0		0	1	0	0	0	0		1	0	0	0	0	0	0	0		1	0	0	0		0	0	0	0		0	1	0	0		0	0	0		1	0	0
BESC-1160_H1		1	0	0	0	0	0	0	0	0		1	0	0	0	0	0		1	0	0	0	0	0	0	0		0	1	0	0		0	0	0	0		0	0	0	1		0	0	0		1	0	0
BESC-1160_H2		0	0	1	0	0	0	0	0	0		0	1	0	0	0	0		1	0	0	0	0	0	0	0		1	0	0	0		0	0	0	0		0	1	0	0		0	0	0		1	0	0
BESC-201_H1		0	0	0	0	0	0	1	0	0		0	0	0	0	0	1		1	0	0	0	0	0	0	0		0	1	0	0		1	0	0	0		0	0	0	0		0	0	0		0	0	0
BESC-201_H2		0	0	0	0	0	0	1	0	0		0	1	0	0	0	0		1	0	0	0	0	0	0	0		0	1	0	0		1	0	0	0		0	0	0	0		0	0	0		0	0	0
BESC-220_H2		1	0	0	0	0	0	0	0	0		1	0	0	0	0	0		1	0	0	0	0	0	0	0		1	0	0	0		0	0	0	0		1	0	0	0		0	0	0		0	0	0
BESC-239_H1		0	0	0	0	0	1	0	0	0		0	1	0	0	0	0		0	0	0	1	0	0	0	0		0	0	0	0		0	0	0	0		0	0	0	0		1	0	0		1	0	0
BESC-239_H2		1	0	0	0	0	0	0	0	0		1	0	0	0	0	0		0	0	0	0	0	0	1	0		1	0	0	0		0	0	0	0		1	0	0	0		0	0	0		1	0	0
BESC-241_H1		2	0	0	0	0	0	0	0	0		0	0	0	0	0	0		0	0	0	0	0	1	0	0		0	1	0	0		0	0	0	0		0	0	1	0		0	0	0		0	0	1
BESC-241_H2		1	0	0	0	0	0	0	0	0		1	0	0	0	0	0		0	0	0	0	0	1	0	0		0	1	0	0		1	0	0	0		0	0	0	0		0	0	0		0	0	0
BESC-27_H1		0	0	0	0	0	0	0	1	0		0	0	1	0	0	0		0	0	0	1	0	0	0	0		0	0	0	0		0	0	0	0		0	0	0	0		1	0	0		1	0	0
BESC-27_H2		1	0	0	0	0	0	0	0	0		1	0	0	0	0	0		0	0	0	1	0	0	0	0		0	0	0	0		0	0	0	0		0	0	0	0		0	0	0		1	0	0
BESC-36_H1		0	0	0	0	1	0	0	0	0		0	0	0	0	1	0		0	0	0	0	1	0	0	0		0	1	0	0		0	0	1	0		0	0	0	0		0	0	0		0	0	0
BESC-36_H2		1	0	0	0	0	0	0	0	0		0	1	0	0	0	0		1	0	0	0	0	0	0	0		1	0	0	0		0	0	0	0		1	0	0	0		0	0	0		0	0	0
BESC-360_H1		0	0	0	0	0	0	0	1	0		0	0	1	0	0	0		0	0	0	1	0	0	0	0		0	0	0	0		0	0	0	0		0	0	0	0		1	0	0		1	0	0
BESC-360_H2		0	0	0	0	0	1	0	0	0		0	1	0	0	0	0		0	0	0	0	0	1	0	0		0	1	0	0		1	0	0	0		0	0	0	0		0	0	0		0	0	0
BESC-375_H1		1	0	0	0	0	0	0	0	0		1	0	0	0	0	0		1	0	0	0	0	0	0	0		1	0	0	0		0	0	0	0		1	0	0	0		0	0	0		0	0	0
BESC-375_H2		1	0	0	0	0	0	0	0	0		1	0	0	0	0	0		1	0	0	0	0	0	0	0		1	0	0	0		0	0	0	0		1	0	0	0		0	0	0		0	0	0
BESC-377_H1		1	0	0	0	0	0	0	0	0		1	0	0	0	0	0		1	0	0	0	0	0	0	0		1	0	0	0		0	0	0	0		1	0	0	0		0	0	0		0	0	0
BESC-377_H2		0	0	0	0	0	0	1	0	0		0	0	0	0	0	1		0	0	1	0	0	0	0	0		0	1	0	0		1	0	0	0		0	0	0	0		0	0	0		0	0	0
BESC-438_H1		1	0	0	0	0	0	0	0	0		1	0	0	0	0	0		1	0	0	0	0	0	0	0		1	0	0	0		0	0	0	0		1	0	0	0		0	0	0		0	0	0
BESC-438_H2		0	0	0	0	0	1	0	0	0		0	1	0	0	0	0		0	0	0	0	0	1	0	0		0	1	0	0		1	0	0	0		0	0	0	0		0	0	0		0	0	0
BESC-450_H1		0	0	0	0	0	0	1	0	0		0	0	0	0	0	1		1	0	0	0	0	0	0	0		1	0	0	0		0	0	0	0		1	0	0	0		0	0	0		1	0	0
BESC-450_H2		1	0	0	0	0	0	0	0	0		1	0	0	0	0	0		1	0	0	0	0	0	0	0		1	0	0	0		0	0	0	0		1	0	0	0		0	0	0		0	0	0
BESC-454_H1		1	0	0	0	0	0	0	0	0		1	0	0	0	0	0		1	0	0	0	0	0	0	0		1	0	0	0		0	0	0	0		1	0	0	0		0	0	0		0	0	0
BESC-454_H2		1	0	0	0	0	0	0	0	0		0	0	1	0	0	0		0	0	0	0	0	1	0	0		0	1	0	0		0	0	0	1		0	0	0	0		0	0	0		0	0	0
BESC-465_H1		0	0	0	0	0	1	0	0	0		0	1	0	0	0	0		0	0	0	0	0	1	0	0		0	1	0	0		0	1	0	0		0	0	0	0		0	0	0		0	0	0
BESC-465_H2		1	0	0	0	0	0	0	0	0		0	1	0	0	0	0		0	1	0	0	0	0	0	0		0	1	0	0		1	0	0	0		0	0	0	0		0	0	0		0	0	0
BESC-56_H1		1	0	0	0	0	0	0	0	0		1	0	0	0	0	0		1	0	0	0	0	0	0	0		1	0	0	0		0	0	0	0		1	0	0	0		0	0	0		0	0	0
BESC-58_H1		0	0	0	0	0	0	0	1	0		0	0	1	0	0	0		0	0	0	1	0	0	0	0		0	0	0	0		0	0	0	0		0	0	0	0		1	0	0		1	0	0
BESC-58_H2		0	0	0	0	0	0	0	1	0		0	1	0	0	0	0		0	1	0	0	0	0	0	0		0	1	0	0		0	0	0	0		1	0	0	0		0	0	0		1	0	0
BESC-60_H1		1	0	0	0	0	0	0	0	0		1	0	0	0	0	0		1	0	0	0	0	0	0	0		1	0	0	0		0	0	0	0		1	0	0	0		0	0	0		0	0	0
BESC-817_H1		0	0	0	0	0	1	0	0	0		0	1	0	0	0	0		0	0	0	0	0	1	0	0		0	1	0	0		1	0	0	0		0	0	0	0		0	0	0		0	0	0
BESC-817_H2		1	0	0	0	0	0	0	0	0		0	1	0	0	0	0		1	0	0	0	0	0	0	0		1	0	0	0		0	0	0	0		1	0	0	0		0	0	0		0	1	0
BESC-832_H1		0	0	0	0	0	0	0	1	0		0	0	1	0	0	0		0	0	0	1	0	0	0	0		0	0	0	0		0	0	0	0		0	0	0	0		1	0	0		1	0	0
BESC-832_H2		1	0	0	0	0	0	0	0	0		0	1	0	0	0	0		0	0	0	0	0	0	1	0		1	0	0	0		0	0	0	0		1	0	0	0		0	0	0		1	0	0
BESC-847_H1		1	0	0	0	0	0	0	0	0		1	0	0	0	0	0		1	0	0	0	0	0	0	0		1	0	0	0		0	0	0	0		1	0	0	0		0	0	0		0	0	1
BESC-847_H2		1	0	0	0	0	0	0	0	0		1	0	0	0	0	0		1	0	0	0	0	0	0	0		1	0	0	0		0	0	0	0		1	0	0	0		0	0	0		0	0	0
BESC-869_H1		1	0	0	0	0	0	0	0	0		1	0	0	0	0	0		1	0	0	0	0	0	0	0		1	0	0	0		0	0	0	0		1	0	0	0		0	0	0		0	0	0
BESC-869_H2		1	0	0	0	0	0	0	0	0		1	0	0	0	0	0		0	0	0	0	0	0	0	0		1	0	0	0		0	0	0	0		1	0	0	0		0	0	0		0	0	0
BESC-880_H1		1	0	0	0	0	0	0	0	0		1	0	0	0	0	0		1	0	0	0	0	0	0	0		1	0	0	0		0	0	0	0		1	0	0	0		0	0	0		0	0	0
BESC-880_H2		0	0	0	0	0	0	0	1	0		0	0	2	0	0	0		0	0	0	1	0	0	0	0		0	0	0	0		0	0	0	0		0	0	0	0		1	0	0		1	0	0
BESC-883_H1		1	0	0	0	0	0	0	0	0		1	0	0	0	0	0		0	0	0	1	0	0	0	0		0	0	0	0		0	0	0	0		0	0	0	0		1	0	0		1	0	0
BESC-883_H2		1	0	0	0	0	0	0	0	0		1	0	0	0	0	0		1	0	0	0	0	0	0	0		1	0	0	0		0	0	0	0		1	0	0	0		0	0	0		0	0	0
BESC-901_H1		1	0	0	0	0	0	0	0	0		1	0	0	0	0	0		0	0	0	0	0	0	1	0		1	0	0	0		0	0	0	0		1	0	0	0		0	0	0		1	0	0
BESC-901_H2		0	0	0	0	0	0	1	0	0		0	0	0	0	0	1		1	0	0	0	0	0	0	0		0	0	0	0		0	0	0	0		1	0	0	0		0	0	0		1	0	0
CMBF-28-3_H1		0	0	0	0	1	0	0	0	0		0	0	0	0	0	0		0	0	0	1	0	0	0	0		0	0	0	0		0	0	0	0		0	0	0	0		0	0	1		0	0	0
CMBF-28-3_H2		0	0	0	0	1	0	0	0	0		0	0	1	0	0	0		0	0	0	1	0	0	0	0		0	0	0	0		0	0	0	0		0	0	0	0		0	0	0		1	0	0
GW-11033_H1		1	0	0	0	0	0	0	0	0		0	1	0	0	0	0		1	0	0	0	0	0	0	0		1	0	0	0		0	0	0	0		1	0	0	0		0	0	0		0	0	0
GW-11033_H2		1	0	0	0	0	0	0	0	0		0	0	0	1	0	0		1	0	0	0	0	0	0	0		1	0	0	0		0	0	0	0		1	0	0	0		0	0	0		1	0	0
GW-7996_H2		1	0	0	0	0	0	0	0	0		1	0	0	0	0	0		0	0	0	0	0	0	1	0		0	1	0	0		0	0	0	0		1	0	0	0		0	0	0		1	0	0
GW-9494_H1		1	0	0	0	0	0	0	0	0		0	0	0	0	0	0		1	0	0	0	0	0	0	0		1	0	0	0		0	0	0	0		1	0	0	0		0	0	0		1	0	0
GW-9494_H2		1	0	0	0	0	0	0	0	0		0	0	0	1	0	0		1	0	0	0	0	0	0	0		1	0	0	0		0	0	0	0		1	0	0	0		0	0	0		0	0	1
GW-9595_H1		0	0	0	0	0	0	0	0	1		0	0	0	1	0	0		0	0	0	1	0	0	0	0		0	0	0	0		0	0	0	0		0	0	0	0		0	1	0		1	0	0
GW-9595_H2		1	0	0	0	0	0	0	0	0		0	0	0	1	0	0		1	0	0	0	0	0	0	0		1	0	0	0		0	0	0	0		1	0	0	0		0	0	0		1	0	0
SKWD-24-3_H1		0	0	0	0	0	1	0	0	0		0	1	0	0	0	0		0	0	0	0	0	0	0	1		0	1	0	0		1	0	0	0		0	0	0	0		0	0	0		0	0	0
SKWD-24-3_H2		2	0	0	0	0	0	0	0	0		0	0	0	0	0	0		0	0	0	0	0	1	0	0		0	1	0	0		1	0	0	0		0	0	0	0		0	0	0		0	0	0
BESC-109_H1		0	1	0	0	0	0	0	0	0		0	1	0	0	0	0		0	0	0	0	0	0	0	0		0	0	0	0		0	0	0	0		0	0	0	0		0	0	0		0	0	0
BESC-109_H2		0	0	0	0	0	0	1	0	0		0	0	0	0	0	1		0	0	0	0	0	0	0	0		0	0	0	0		0	0	0	0		0	0	0	0		0	0	0		0	0	0
BESC-113_H1		0	0	0	0	0	0	1	0	0		0	0	0	0	0	0		0	0	0	0	0	0	0	0		0	0	0	0		0	0	0	0		0	0	0	0		0	0	0		0	0	0
BESC-113_H2		0	0	0	0	0	0	1	0	0		0	0	0	0	0	1		0	0	0	0	0	0	0	0		0	0	0	0		0	0	0	0		0	0	0	0		0	0	0		0	0	0
BESC-220_H1		0	0	0	0	0	0	1	0	0		0	0	0	0	0	1		0	0	0	0	0	0	0	0		0	0	0	0		0	0	0	0		0	0	0	0		0	0	0		0	0	0
BESC-56_H2		0	0	0	0	0	0	1	0	0		0	0	1	0	0	0		0	0	0	0	0	0	0	0		0	0	0	0		0	0	0	0		0	0	0	0		0	0	0		0	0	0
BESC-60_H2		0	0	0	0	0	0	1	0	0		0	0	0	0	0	1		0	0	0	0	0	0	0	0		0	0	0	0		0	0	0	0		0	0	0	0		0	0	0		0	0	0
GW-7996_H1		0	1	0	0	0	0	0	0	0		0	1	0	0	0	0		0	0	0	0	0	0	0	0		0	0	0	0		0	0	0	0		0	0	0	0		0	0	0		0	0	0
[truncated: 23 more columns]
