# Supplementary material for: Telomere-to-telomere assemblies of chromosome 10 reveal complex adaptive variation of 3-ketoacyl-CoA-synthases in Populus trichocarpa likely driven by Helitrons
Source: For Res (Fayettev). 2026 Jun 8;6:e019. doi: 10.48130/forres-0026-0019 (PMC13253262; doi:10.48130/forres-0026-0019)
Supplement: Supplementary file 1 — Supplementary data to this article can be found online. [file forres-0026-0019-S1.zip › 10.48130_forres-0026-0019-Suppl-TableS6.xlsx]

## Sheet: S6
Table S6	Allele number for all intragenic and copy number variation for all genotypes and measure of five alkenes.
Haplotype		79300	79300_C94S_E147D_Q163E	79300_C94S_T137K_T139V_C144F	79300_C94S_T137K_T139V_C144F_K329N	79300_D208E	79300_D208E_E431D	79300_E147D	79300_G179S	79300_T137K_T139V_C144F_R283C	SUM_79300		79400	79400_E208D	79400_E208D_C283R	79400_E208D_H323Y	79400_G193E_E208D	79400_S94C_E208D	SUM_79400		79500	79500_L75F	79500_Q17P	79500_Q77E	79500_Q77E_P20H	79500_S124P	79500_S124P_K163I	79500_S124P_K163I_E270Q	SUM_79500		79700	79700_Y48S	79700_Y48S_A253P	79700_Y48S_Q130L	SUM_79700		79900A	79900A_A197G	79900A_I294M	79900A_K6Q	SUM_79900A		79900B	79900B_L64F	79900B_V282L	SUM_79900B		79900C	79900C_F272L
BESC-56		1	0	0	0	0	0	1	0	0	2		1	0	1	0	0	0	2		1	0	0	0	0	0	0	0	1		1	0	0	0	1		0	0	0	0	0		1	0	0	1		0	0
BESC-60		1	0	0	0	0	0	1	0	0	2		1	0	0	0	0	1	2		1	0	0	0	0	0	0	0	1		1	0	0	0	1		0	0	0	0	0		1	0	0	1		0	0
GW-7996		1	1	0	0	0	0	0	0	0	2		1	1	0	0	0	0	2		0	0	0	0	0	0	1	0	1		0	1	0	0	1		0	0	0	0	0		1	0	0	1		0	0
BESC-109		0	1	0	0	0	0	1	0	0	2		0	1	0	0	0	1	2		0	0	0	0	0	0	0	0	0		0	0	0	0	0		0	0	0	0	0		0	0	0	0		0	0
BESC-27		1	0	0	0	0	0	0	1	0	2		1	0	1	0	0	0	2		0	0	0	2	0	0	0	0	2		0	0	0	0	0		0	0	0	0	0		0	0	0	0		1	0
BESC-113		0	0	0	0	0	0	2	0	0	2		0	0	0	0	0	1	1		0	0	0	0	0	0	0	0	0		0	0	0	0	0		0	0	0	0	0		0	0	0	0		0	0
BESC-832		1	0	0	0	0	0	0	1	0	2		0	1	1	0	0	0	2		0	0	0	1	0	0	1	0	2		1	0	0	0	1		0	0	0	0	0		1	0	0	1		1	0
BESC-454		2	0	0	0	0	0	0	0	0	2		1	0	1	0	0	0	2		1	0	0	0	0	1	0	0	2		1	1	0	0	2		0	0	0	1	1		1	0	0	1		0	0
BESC-239		1	0	0	0	0	1	0	0	0	2		1	1	0	0	0	0	2		0	0	0	1	0	0	1	0	2		1	0	0	0	1		0	0	0	0	0		1	0	0	1		1	0
GW-9595		1	0	0	0	0	0	0	0	1	2		0	0	0	2	0	0	2		1	0	0	1	0	0	0	0	2		1	0	0	0	1		0	0	0	0	0		1	0	0	1		0	1
CMBF-28-3		0	0	0	0	2	0	0	0	0	2		0	0	1	0	0	0	1		0	0	0	2	0	0	0	0	2		0	0	0	0	0		0	0	0	0	0		0	0	0	0		0	0
BESC-880		1	0	0	0	0	0	0	1	0	2		1	0	2	0	0	0	3		1	0	0	1	0	0	0	0	2		1	0	0	0	1		0	0	0	0	0		1	0	0	1		1	0
BESC-58		0	0	0	0	0	0	0	2	0	2		0	1	1	0	0	0	2		0	1	0	1	0	0	0	0	2		0	1	0	0	1		0	0	0	0	0		1	0	0	1		1	0
BESC-869		2	0	0	0	0	0	0	0	0	2		2	0	0	0	0	0	2		1	0	0	0	0	0	0	0	1		2	0	0	0	2		0	0	0	0	0		2	0	0	2		0	0
SKWD-24-3		2	0	0	0	0	1	0	0	0	3		0	1	0	0	0	0	1		0	0	0	0	0	1	0	1	2		0	2	0	0	2		2	0	0	0	2		0	0	0	0		0	0
BESC-450		1	0	0	0	0	0	1	0	0	2		1	0	0	0	0	1	2		2	0	0	0	0	0	0	0	2		2	0	0	0	2		0	0	0	0	0		2	0	0	2		0	0
BESC-883		2	0	0	0	0	0	0	0	0	2		2	0	0	0	0	0	2		1	0	0	1	0	0	0	0	2		1	0	0	0	1		0	0	0	0	0		1	0	0	1		1	0
BESC-241		3	0	0	0	0	0	0	0	0	3		1	0	0	0	0	0	1		0	0	0	0	0	2	0	0	2		0	2	0	0	2		1	0	0	0	1		0	0	1	1		0	0
BESC-817		1	0	0	0	0	1	0	0	0	2		0	2	0	0	0	0	2		1	0	0	0	0	1	0	0	2		1	1	0	0	2		1	0	0	0	1		1	0	0	1		0	0
BESC-360		0	0	0	0	0	1	0	1	0	2		0	1	1	0	0	0	2		0	0	0	1	0	1	0	0	2		0	1	0	0	1		1	0	0	0	1		0	0	0	0		1	0
BESC-375		2	0	0	0	0	0	0	0	0	2		2	0	0	0	0	0	2		2	0	0	0	0	0	0	0	2		2	0	0	0	2		0	0	0	0	0		2	0	0	2		0	0
BESC-220		1	0	0	0	0	0	1	0	0	2		1	0	0	0	0	1	2		1	0	0	0	0	0	0	0	1		1	0	0	0	1		0	0	0	0	0		1	0	0	1		0	0
BESC-847		2	0	0	0	0	0	0	0	0	2		2	0	0	0	0	0	2		2	0	0	0	0	0	0	0	2		2	0	0	0	2		0	0	0	0	0		2	0	0	2		0	0
BESC-201		0	0	0	0	0	0	2	0	0	2		0	1	0	0	0	1	2		2	0	0	0	0	0	0	0	2		0	2	0	0	2		2	0	0	0	2		0	0	0	0		0	0
BESC-377		1	0	0	0	0	0	1	0	0	2		1	0	0	0	0	1	2		1	0	1	0	0	0	0	0	2		1	1	0	0	2		1	0	0	0	1		1	0	0	1		0	0
BESC-438		1	0	0	0	0	1	0	0	0	2		1	1	0	0	0	0	2		1	0	0	0	0	1	0	0	2		1	1	0	0	2		1	0	0	0	1		1	0	0	1		0	0
BESC-36		1	0	0	0	1	0	0	0	0	2		0	1	0	0	1	0	2		1	0	0	0	1	0	0	0	2		1	1	0	0	2		0	0	1	0	1		1	0	0	1		0	0
BESC-901		1	0	0	0	0	0	1	0	0	2		1	0	0	0	0	1	2		1	0	0	0	0	0	1	0	2		1	0	0	0	1		0	0	0	0	0		2	0	0	2		0	0
BESC-465		1	0	0	0	0	1	0	0	0	2		0	2	0	0	0	0	2		0	1	0	0	0	1	0	0	2		0	2	0	0	2		1	1	0	0	2		0	0	0	0		0	0
GW-11033		2	0	0	0	0	0	0	0	0	2		0	1	0	1	0	0	2		2	0	0	0	0	0	0	0	2		2	0	0	0	2		0	0	0	0	0		2	0	0	2		0	0
BESC-1038		2	0	0	0	0	0	0	0	0			1	1	0	0	0	0			2	0	0	0	0	0	0	0			1	0	0	1			1	0	0	0			1	0	0			0	0
BESC-1055		0	0	0	2	0	0	0	0	0			0	1	0	0	1	0			0	0	0	0	0	0	0	0			0	0	0	0			1	0	0	0			1	0	0			0	0
BESC-1058		0	0	1	1	0	0	0	0	0			0	2	0	0	0	0			0	0	0	0	0	0	0	0			0	0	0	0			0	0	0	0			2	0	0			0	0
BESC-1095		0	0	2	0	0	0	0	0	0			0	0	1	0	0	0			1	0	0	0	0	0	0	0			0	0	1	0			0	0	0	0			2	0	0			0	0
BESC-1103		1	0	1	0	0	0	0	0	0			1	0	0	0	0	0			1	0	0	0	0	0	0	0			1	0	0	0			0	0	0	0			2	0	0			0	0
BESC-1121		0	0	2	0	0	0	0	0	0			0	1	0	0	0	0			0	0	0	0	0	0	0	0			0	0	0	0			0	0	0	0			2	0	0			0	0
BESC-1156		0	0	1	0	0	0	0	1	0			0	1	1	0	0	0			1	0	0	1	0	0	0	0			1	0	0	0			0	0	0	0			1	1	0			0	0
BESC-1160		1	0	1	0	0	0	0	0	0			1	1	0	0	0	0			2	0	0	0	0	0	0	0			1	1	0	0			0	0	0	0			0	1	0			1	0
GW-9494		2	0	0	0	0	0	0	0	0			0	0	0	1	0	0			2	0	0	0	0	0	0	0			2	0	0	0			0	0	0	0			2	0	0			0	0
[truncated: 40 more columns]
