# Supplementary material for: Telomere-to-telomere assemblies of chromosome 10 reveal complex adaptive variation of 3-ketoacyl-CoA-synthases in Populus trichocarpa likely driven by Helitrons
Source: For Res (Fayettev). 2026 Jun 8;6:e019. doi: 10.48130/forres-0026-0019 (PMC13253262; doi:10.48130/forres-0026-0019)
Supplement: Supplementary file 1 — Supplementary data to this article can be found online. [file forres-0026-0019-S1.zip › 10.48130_forres-0026-0019-Suppl-TableS7.xlsx]

## Sheet: S7
Table S7	Helitron sequences from all paired genes.
79500_BESC-220_H2		A	T	C	T	G	T	G	T	A	-	-	T	T	G	T	T	T	T	T	T	C	T	T	T	T	C	T	T	C	T	C	C	T	T	-	C	T	T	T	T	A	T	T	T	T	T	T	T
79500_BESC-375_H1		A	T	C	T	G	T	G	T	A	-	-	T	T	G	T	T	T	T	T	T	C	T	T	T	T	C	T	T	C	T	C	C	T	T	-	C	T	T	T	T	A	T	T	T	T	T	T	T
79500_BESC-375_H2		A	T	C	T	G	T	G	T	A	-	-	T	T	G	T	T	T	T	T	T	C	T	T	T	T	C	T	T	C	T	C	C	T	T	-	C	T	T	T	T	A	T	T	T	T	T	T	T
79500_BESC-377_H1		A	T	C	T	G	T	G	T	A	-	-	T	T	G	T	T	T	T	T	T	C	T	T	T	T	C	T	T	C	T	C	C	T	T	-	C	T	T	T	T	A	T	T	T	T	T	T	T
79500_BESC-438_H1		A	T	C	T	G	T	G	T	A	-	-	T	T	G	T	T	T	T	T	T	C	T	T	T	T	C	T	T	C	T	C	C	T	T	-	C	T	T	T	T	A	T	T	T	T	T	T	T
79500_BESC-450_H2		A	T	C	T	G	T	G	T	A	-	-	T	T	G	T	T	T	T	T	T	C	T	T	T	T	C	T	T	C	T	C	C	T	T	-	C	T	T	T	T	A	T	T	T	T	T	T	T
79500_BESC-454_H1		A	T	C	T	G	T	G	T	A	-	-	T	T	G	T	T	T	T	T	T	C	T	T	T	T	C	T	T	C	T	C	C	T	T	-	C	T	T	T	T	A	T	T	T	T	T	T	T
79500_BESC-60_H1		A	T	C	T	G	T	G	T	A	-	-	T	T	G	T	T	T	T	T	T	C	T	T	T	T	C	T	T	C	T	C	C	T	T	-	C	T	T	T	T	A	T	T	T	T	T	T	T
79500_BESC-869_H1		A	T	C	T	G	T	G	T	A	-	-	T	T	G	T	T	T	T	T	T	C	T	T	T	T	C	T	T	C	T	C	C	T	T	-	C	T	T	T	T	A	T	T	T	T	T	T	T
79500_BESC-869_H2		A	T	C	T	G	T	G	T	A	-	-	T	T	G	T	T	T	T	T	T	C	T	T	T	T	C	T	T	C	T	C	C	T	T	-	C	T	T	T	T	A	T	T	T	T	T	T	T
79500_BESC-880_H1		A	T	C	T	G	T	G	T	A	-	-	T	T	G	T	T	T	T	T	T	C	T	T	T	T	C	T	T	C	T	C	C	T	T	-	C	T	T	T	T	A	T	T	T	T	T	T	T
79500_BESC-883_H2		A	T	C	T	G	T	G	T	A	-	-	T	T	G	T	T	T	T	T	T	C	T	T	T	T	C	T	T	C	T	C	C	T	T	-	C	T	T	T	T	A	T	T	T	T	T	T	T
79500_GW-11033_H2		A	T	C	T	G	T	G	T	A	-	-	T	T	G	T	T	T	T	T	T	C	T	T	T	T	C	T	T	C	T	C	C	T	T	-	C	T	T	T	T	A	T	T	T	T	T	T	T
79500_GW-9494_H1		A	T	C	T	G	T	G	T	A	-	-	T	T	G	T	T	T	T	T	T	C	T	T	T	T	C	T	T	C	T	C	C	T	T	-	C	T	T	T	T	A	T	T	T	T	T	T	T
79500_GW-9494_H2		A	T	C	T	G	T	G	T	A	-	-	T	T	G	T	T	T	T	T	T	C	T	T	T	T	C	T	T	C	T	C	C	T	T	-	C	T	T	T	T	A	T	T	T	T	T	T	T
79500_GW-9595_H2		A	T	C	T	G	T	G	T	A	-	-	T	T	G	T	T	T	T	T	T	C	T	T	T	T	C	T	T	C	T	C	C	T	T	-	C	T	T	T	T	A	T	T	T	T	T	T	T
79500_BESC-1038_H2		A	T	C	T	G	T	G	T	A	-	-	T	T	G	T	T	T	T	T	T	C	T	T	T	T	C	T	T	C	T	C	C	T	T	-	C	T	T	T	T	A	T	T	T	T	T	T	T
79500_BESC-201_H2		A	T	C	T	G	T	G	T	A	-	-	T	T	G	T	T	T	T	T	T	C	T	T	T	T	C	T	T	C	T	C	C	T	T	-	C	T	T	T	T	A	T	T	T	T	T	T	T
79500_BESC-239_H1		A	T	C	T	G	T	G	T	A	-	-	T	T	G	T	T	T	T	T	T	C	T	T	T	T	T	T	T	C	T	C	C	T	T	-	C	T	T	T	T	A	T	T	T	T	T	T	T
79500_BESC-27_H1		A	T	C	T	G	T	G	T	A	-	-	T	T	G	T	T	T	T	T	T	C	T	T	T	T	T	T	T	C	T	C	C	T	T	-	C	T	T	T	T	A	T	T	T	T	T	T	T
79500_BESC-360_H1		A	T	C	T	G	T	G	T	A	-	-	T	T	G	T	T	T	T	T	T	C	T	T	T	T	T	T	T	C	T	C	C	T	T	-	C	T	T	T	T	A	T	T	T	T	T	T	T
79500_BESC-58_H1		A	T	C	T	G	T	G	T	A	-	-	T	T	G	T	T	T	T	T	T	C	T	T	T	T	T	T	T	C	T	C	C	T	T	-	C	T	T	T	T	A	T	T	T	T	T	T	T
79500_BESC-832_H1		A	T	C	T	G	T	G	T	A	-	-	T	T	G	T	T	T	T	T	T	C	T	T	T	T	T	T	T	C	T	C	C	T	T	-	C	T	T	T	T	A	T	T	T	T	T	T	T
79500_BESC-880_H2		A	T	C	T	G	T	G	T	A	-	-	T	T	G	T	T	T	T	T	T	C	T	T	T	T	T	T	T	C	T	C	C	T	T	-	C	T	T	T	T	A	T	T	T	T	T	T	T
79500_BESC-883_H1		A	T	C	T	G	T	G	T	A	-	-	T	T	G	T	T	T	T	T	T	C	T	T	T	T	T	T	T	C	T	C	C	T	T	-	C	T	T	T	T	A	T	T	T	T	T	T	T
79500_BESC-27_H2		A	T	C	T	G	T	G	T	A	-	-	T	T	G	T	T	T	T	T	T	C	T	T	T	T	T	T	T	C	T	C	C	T	T	-	C	T	T	T	T	A	T	T	T	T	T	T	T
79500_BESC-465_H2		A	T	C	T	G	T	G	T	A	-	-	T	T	G	T	T	T	T	T	T	C	T	T	T	T	C	T	T	C	T	T	C	T	T	-	T	T	T	T	T	A	T	T	T	T	T	T	T
79500_BESC-58_H2		A	T	C	T	G	T	G	T	A	-	-	T	T	G	T	T	T	T	T	T	C	T	T	T	T	C	T	T	C	T	T	C	T	T	-	T	T	T	T	T	A	T	T	T	T	T	T	T
79500_BESC-817_H2		A	T	C	T	G	T	G	T	A	-	-	T	T	G	T	T	T	T	T	T	C	T	T	T	T	C	T	T	C	T	C	C	T	T	-	C	T	T	T	T	A	T	T	T	T	T	T	A
79500_BESC-847_H2		A	T	C	T	G	T	G	T	A	-	-	T	T	G	T	T	T	T	T	T	C	T	T	T	T	C	T	T	C	T	T	C	T	T	-	C	T	T	T	T	A	T	T	T	T	T	T	T
79500_GW-9595_H1		A	T	C	T	G	T	G	T	A	-	-	T	T	G	T	T	T	T	T	T	C	T	T	T	T	T	T	T	C	T	C	C	T	T	-	C	T	T	T	T	A	T	T	T	T	T	T	T
79500_BESC-56_H1		A	T	C	T	G	T	G	T	A	-	-	T	T	G	T	T	T	T	T	T	C	T	T	T	T	C	T	T	C	T	C	C	T	T	-	C	T	T	T	T	A	T	T	T	T	T	T	T
79500_BESC-847_H1		A	T	C	T	G	T	G	T	A	-	-	T	T	G	T	T	T	T	T	T	C	T	T	T	T	C	T	T	C	T	C	C	T	T	-	C	T	T	T	T	A	T	T	T	T	T	T	T
79500_BESC-1095_H2		A	T	C	T	G	T	G	T	A	-	-	T	T	G	T	T	T	T	T	T	C	T	T	T	T	C	T	T	C	T	C	C	T	T	-	C	T	T	T	T	A	T	T	T	T	T	T	T
79500_BESC-201_H1		A	T	C	T	G	T	G	T	A	-	-	T	T	G	T	T	T	T	T	T	C	T	T	T	T	C	T	T	C	T	C	C	T	T	-	C	T	T	T	T	A	T	T	T	T	T	T	T
79500_BESC-450_H1		A	T	C	T	G	T	G	T	A	-	-	T	T	G	T	T	T	T	T	T	C	T	T	T	T	C	T	T	C	T	C	C	T	T	-	C	T	T	T	T	A	T	T	T	T	T	T	T
79500_BESC-901_H2		A	T	C	T	G	T	G	T	A	-	-	T	T	G	T	T	T	T	T	T	C	T	T	T	T	C	T	T	C	T	C	C	T	T	-	C	T	T	T	T	A	T	T	T	T	T	T	T
79500_BESC-36_H1		A	T	C	T	G	T	G	T	A	-	-	T	T	G	T	T	T	T	T	T	C	T	T	T	T	C	T	T	C	T	C	C	T	T	-	C	T	T	T	T	A	T	T	T	T	T	T	T
79500_BESC-36_H2		A	T	C	T	G	T	G	T	A	-	-	T	T	G	T	T	T	T	T	T	C	T	T	T	T	C	T	T	C	T	C	C	T	T	-	C	T	T	T	T	A	T	T	T	T	T	T	T
79500_GW-11033_H1		A	T	C	T	G	T	G	T	A	-	-	T	T	G	T	T	T	T	T	T	C	T	T	T	T	C	T	T	C	T	C	C	T	T	-	C	T	T	T	T	A	T	T	T	T	T	T	T
79500_CMBF-28-3_H1		A	T	C	T	G	T	G	T	A	-	-	T	T	G	T	T	T	T	T	T	C	T	T	T	T	T	T	T	C	T	C	C	T	T	-	C	T	T	T	T	A	T	T	T	T	T	T	T
79500_CMBF-28-3_H2		A	T	C	T	G	T	G	T	A	-	-	T	T	G	T	T	T	T	T	T	C	T	T	T	T	T	T	T	C	T	C	C	T	T	-	C	T	T	T	T	A	T	T	T	T	T	T	T
79500_BESC-1156_H1		A	T	C	T	G	T	G	T	A	-	-	T	T	G	T	T	T	T	T	T	C	T	T	T	T	T	T	T	C	T	C	C	T	T	-	C	T	T	T	T	A	T	T	T	T	T	T	T
79500_BESC-241_H1		A	T	C	T	G	T	G	T	A	-	-	T	T	G	T	T	T	T	T	T	C	T	T	T	T	C	T	T	C	T	T	C	T	T	-	C	T	T	T	T	A	T	T	T	T	T	T	T
79500_BESC-241_H2		A	T	C	T	G	T	G	T	A	-	-	T	T	G	T	T	T	T	T	T	C	T	T	T	T	C	T	T	C	T	T	C	T	T	-	C	T	T	T	T	A	T	T	T	T	T	T	T
79500_BESC-360_H2		A	T	C	T	G	T	G	T	A	-	-	T	T	G	T	T	T	T	T	T	C	T	T	T	T	C	T	T	C	T	T	C	T	T	-	C	T	T	T	T	A	T	T	T	T	T	T	T
79500_BESC-438_H2		A	T	C	T	G	T	G	T	A	-	-	T	T	G	T	T	T	T	T	T	C	T	T	T	T	C	T	T	C	T	T	C	T	T	-	C	T	T	T	T	A	T	T	T	T	T	T	T
79500_BESC-465_H1		A	T	C	T	G	T	G	T	A	-	-	T	T	G	T	T	T	T	T	T	C	T	T	T	T	C	T	T	C	T	T	C	T	T	-	C	T	T	T	T	A	T	T	T	T	T	T	T
79500_BESC-817_H1		A	T	C	T	G	T	G	T	A	-	-	T	T	G	T	T	T	T	T	T	C	T	T	T	T	C	T	T	C	T	T	C	T	T	-	C	T	T	T	T	A	T	T	T	T	T	T	T
79500_SKWD-24-3_H1		A	T	C	T	G	T	G	T	A	-	-	T	T	G	T	T	T	T	T	T	C	T	T	T	T	C	T	T	C	T	T	C	T	T	-	C	T	T	T	T	A	T	T	T	T	T	T	T
79500_SKWD-24-3_H2		A	T	C	T	G	T	G	T	A	-	-	T	T	G	T	T	T	T	T	T	C	T	T	T	T	C	T	T	C	T	T	C	T	T	-	C	T	T	T	T	A	T	T	T	T	T	T	T
79500_BESC-454_H2		A	T	C	T	G	T	G	T	A	-	-	T	T	G	T	T	T	T	T	T	C	T	T	T	T	C	T	T	C	T	T	C	T	T	-	C	T	T	T	T	A	T	T	T	T	T	T	T
79500_BESC-239_H2		A	T	C	T	G	T	G	T	A	-	-	T	T	G	T	T	T	T	T	T	C	T	T	T	T	C	T	T	C	T	T	C	T	T	-	C	T	T	T	T	A	T	T	T	T	T	T	T
79500_BESC-832_H2		A	T	C	T	G	T	G	T	A	-	-	T	T	G	T	T	T	T	T	T	C	T	T	T	T	C	T	T	C	T	T	C	T	T	-	C	T	T	T	T	A	T	T	T	T	T	T	T
79500_BESC-901_H1		A	T	C	T	G	T	G	T	A	-	-	T	T	G	T	T	T	T	T	T	C	T	T	T	T	C	T	T	C	T	T	C	T	T	-	C	T	T	T	T	A	T	T	T	T	T	T	T
79500_GW-7996_H2		A	T	C	T	G	T	G	T	A	-	-	T	T	G	T	T	T	T	T	T	C	T	T	T	T	C	T	T	C	T	T	C	T	T	-	C	T	T	T	T	A	T	T	T	T	T	T	T
79500_BESC-1156_H2		A	T	C	A	A	A	G	C	A	A	C	T	T	G	T	T	T	T	T	T	C	T	T	T	T	C	T	T	C	T	C	C	T	T	-	C	T	T	T	T	A	T	T	T	T	T	T	T
79500_BESC-1160_H2		A	T	C	A	A	A	G	C	A	A	C	T	T	G	T	T	T	T	T	T	C	T	T	T	T	C	T	T	C	T	C	C	T	T	-	C	T	T	T	T	A	T	T	T	T	T	T	T
79500_BESC-1038_H1		A	T	C	A	A	A	G	C	A	A	C	T	T	G	T	T	T	T	T	T	C	T	T	T	T	C	T	T	C	T	C	C	T	T	-	C	T	T	T	T	A	T	T	T	T	T	T	T
79500_BESC-1103_H2		A	T	C	A	A	A	G	C	A	A	C	T	T	G	T	T	T	T	T	T	C	T	T	T	T	C	T	T	C	T	C	C	T	T	-	C	T	T	T	T	A	T	T	T	T	T	T	T
79500_BESC-1160_H1		A	T	C	T	G	T	G	T	A	T	T	G	T	-	T	T	T	T	T	T	C	T	T	T	T	C	T	T	C	T	C	C	T	T	-	C	T	T	T	T	A	T	T	T	T	T	T	T
79500_BESC-1055_H1		A	T	C	T	G	T	G	T	A	T	T	G	T	T	T	T	T	T	T	C	T	T	T	T	T	C	T	T	C	T	T	T	T	T	T	C	T	T	T	T	A	T	T	T	T	T	T	T
79500_BESC-1055_H1		A	T	C	T	G	T	G	T	A	T	T	G	T	T	T	T	T	T	T	C	T	T	T	T	T	C	T	T	C	T	T	T	T	T	-	C	T	T	T	T	A	T	T	T	T	T	T	T
79500_BESC-1058_H1		A	T	C	T	G	T	G	T	A	T	T	G	T	T	T	T	T	T	T	C	T	T	T	T	T	C	T	T	C	T	T	T	T	T	-	C	T	T	T	T	A	T	T	T	T	T	T	T
79500_BESC-1095_H1		A	T	C	T	G	T	G	T	A	T	T	G	T	T	T	T	T	T	T	C	T	T	T	T	T	C	T	T	C	T	T	T	T	T	-	C	T	T	T	T	A	T	T	T	T	T	T	T
79500_BESC-1121_H1		A	T	C	T	G	T	G	T	A	T	T	G	T	T	T	T	T	T	T	C	T	T	T	T	T	C	T	T	C	T	T	T	T	T	-	C	T	T	T	T	A	T	T	T	T	T	T	T
79500_BESC-1121_H2		A	T	C	T	G	T	G	T	A	T	T	G	T	T	T	T	T	T	T	C	T	T	T	T	T	C	T	T	C	T	T	T	T	T	-	C	T	T	T	T	A	T	T	T	T	T	T	T
79500_BESC-1103		A	T	C	T	G	T	G	T	A	T	T	G	T	T	T	T	T	T	T	C	T	T	T	T	T	C	T	T	C	T	T	T	T	T	-	C	T	T	T	T	A	T	T	T	T	T	T	T
79500_BESC-1058_H2		A	T	C	T	G	T	G	T	A	T	T	G	T	T	T	T	T	T	T	C	T	T	T	T	T	C	T	T	C	T	T	T	T	T	-	C	T	T	T	T	A	T	T	T	T	T	T	T
79500_BESC-220_H1		A	T	C	T	G	T	G	T	A	T	T	G	T	T	T	T	T	T	T	C	T	T	T	T	T	C	T	T	C	T	T	T	T	T	-	C	T	T	T	T	A	T	T	T	T	T	T	T
79500_BESC-113_H1		A	T	C	T	G	T	G	T	A	T	T	G	T	T	T	T	T	T	T	C	T	T	T	T	T	C	T	T	C	T	T	T	T	T	-	C	T	T	T	T	A	T	T	T	T	T	T	T
79500_BESC-113_H2		A	T	C	T	G	T	G	T	A	T	T	G	T	T	T	T	T	T	T	C	T	T	T	T	T	C	T	T	C	T	T	T	T	T	-	C	T	T	T	T	A	T	T	T	T	T	T	T
79500_BESC-60_H2		A	T	C	T	G	T	G	T	A	T	T	G	T	T	T	T	T	T	T	C	T	T	T	T	T	C	T	T	C	T	T	T	T	T	-	C	T	T	T	T	A	T	T	T	T	T	T	T
79500_BESC-109_H2		A	T	C	T	G	T	G	T	A	T	T	G	T	T	T	T	T	T	T	C	T	T	T	T	T	C	T	T	C	T	T	T	T	T	-	C	T	T	T	T	A	T	T	T	T	T	T	T
79500_GW-7996_H1		A	T	C	T	G	T	G	T	A	T	T	G	T	T	T	T	T	T	T	C	T	T	T	T	T	C	T	T	C	T	T	T	T	T	-	C	T	T	T	T	A	T	T	T	T	T	T	T
79500_BESC-109_H1		A	T	C	T	G	T	G	T	A	T	T	G	T	T	T	T	T	T	T	C	T	T	T	T	T	C	T	T	C	T	T	T	T	T	-	C	T	T	T	T	A	T	T	T	T	T	T	T
79500_BESC-56_H2		A	T	C	T	G	T	G	T	A	T	T	G	T	T	T	T	T	T	T	C	T	T	T	T	T	C	T	T	C	T	T	T	T	T	-	C	T	T	T	T	A	T	T	T	T	T	T	T
79700_BESC-465_H2		A	T	C	T	G	T	G	T	A	T	T	G	C	T	T	T	T	T	C	T	T	C	T	T	T	T	T	C	T	T	T	T	T	T	T	T	T	T	T	A	A	A	-	A	A	A	T	T
79700_BESC-58_H2		A	T	C	T	G	T	G	T	A	T	T	G	C	T	T	T	T	T	C	T	T	C	T	T	T	T	T	C	T	T	T	T	T	T	T	T	T	T	T	A	A	A	-	A	A	A	T	T
79700_BESC-56_H1		A	T	C	T	G	T	G	T	A	T	T	G	C	T	T	T	T	T	C	T	T	C	T	T	T	T	T	C	T	T	T	T	T	T	T	T	T	T	-	A	A	A	-	A	A	A	T	T
79700_BESC-60_H1		A	T	C	T	G	T	G	T	A	T	T	G	C	T	T	T	T	T	C	T	T	C	T	T	T	T	T	C	T	T	T	T	T	T	T	T	T	T	-	A	A	A	-	A	A	A	T	T
79700_BESC-869_H2		A	T	C	T	G	T	G	T	A	T	T	G	C	T	T	T	T	T	C	T	T	C	T	T	T	T	T	C	T	T	T	T	T	T	T	T	T	T	-	A	A	A	-	A	A	A	T	T
79700_BESC-880_H1		A	T	C	T	G	T	G	T	A	T	T	G	C	T	T	T	T	T	C	T	T	C	T	T	T	T	T	C	T	T	T	T	T	T	T	T	T	T	-	A	A	A	-	A	A	A	T	T
79700_GW-11033_H1		A	T	C	T	G	T	G	T	A	T	T	G	C	T	T	T	T	T	C	T	T	C	T	T	T	T	T	C	T	T	T	T	T	T	T	T	T	T	-	A	A	A	-	A	A	A	T	T
79700_BESC-220_H2		A	T	C	T	G	T	G	T	A	T	T	G	C	T	T	T	T	T	C	T	T	C	T	T	T	T	T	C	T	T	T	T	T	T	T	T	T	T	-	A	A	A	-	A	A	A	T	T
79700_BESC-375_H1		A	T	C	T	G	T	G	T	A	T	T	G	C	T	T	T	T	T	C	T	T	C	T	T	T	T	T	C	T	T	T	T	T	T	T	T	T	T	-	A	A	A	-	A	A	A	T	T
79700_BESC-375_H2		A	T	C	T	G	T	G	T	A	T	T	G	C	T	T	T	T	T	C	T	T	C	T	T	T	T	T	C	T	T	T	T	T	T	T	T	T	T	-	A	A	A	-	A	A	A	T	T
79700_BESC-450_H2		A	T	C	T	G	T	G	T	A	T	T	G	C	T	T	T	T	T	C	T	T	C	T	T	T	T	T	C	T	T	T	T	T	T	T	T	T	T	-	A	A	A	-	A	A	A	T	T
79700_BESC-454_H1		A	T	C	T	G	T	G	T	A	T	T	G	C	T	T	T	T	T	C	T	T	C	T	T	T	T	T	C	T	T	T	T	T	T	T	T	T	T	-	A	A	A	-	A	A	A	T	T
79700_BESC-847_H2		A	T	C	T	G	T	G	T	A	T	T	G	C	T	T	T	T	T	C	T	T	C	T	T	T	T	T	C	T	T	T	T	T	T	T	T	T	T	-	A	A	A	-	A	A	A	T	T
79700_BESC-1038_H1		A	T	C	T	G	T	G	T	A	T	T	G	C	T	T	T	T	T	C	T	T	C	T	T	T	T	T	C	T	T	T	T	T	T	T	T	T	T	-	A	A	A	-	A	A	A	T	T
79700_BESC-1103_H2		A	T	C	T	G	T	G	T	A	T	T	G	C	T	T	T	T	T	C	T	T	C	T	T	T	T	T	C	T	T	T	T	T	T	T	T	T	T	-	A	A	A	-	A	A	A	T	T
79700_BESC-883_H2		A	T	C	T	G	T	G	T	A	T	T	G	C	T	T	T	T	T	C	T	T	C	T	T	T	T	T	C	T	T	T	T	T	T	T	T	T	T	-	A	A	A	-	A	A	A	T	T
79700_BESC-241_H1		A	T	C	T	G	T	G	T	A	T	T	G	C	T	T	T	T	T	C	T	T	C	T	T	T	T	T	C	T	T	T	T	T	T	T	T	T	T	T	T	T	T	-	A	A	A	T	T
79700_BESC-241_H2		A	T	C	T	G	T	G	T	A	T	T	G	C	T	T	T	T	T	C	T	T	C	T	T	T	T	T	C	T	T	T	T	T	T	T	T	T	T	T	T	T	T	-	A	A	A	T	T
79700_BESC-360_H2		A	T	C	T	G	T	G	T	A	T	T	G	C	T	T	T	T	T	C	T	T	C	T	T	T	T	T	C	T	T	T	T	T	T	T	T	T	T	T	T	T	T	-	A	A	A	T	T
79700_BESC-377_H1		A	T	C	T	G	T	G	T	A	T	T	G	C	T	T	T	T	T	C	T	T	C	T	T	T	T	T	C	T	T	T	T	T	T	T	T	T	T	-	A	A	A	-	A	A	A	T	T
79700_BESC-438_H1		A	T	C	T	G	T	G	T	A	T	T	G	C	T	T	T	T	T	C	T	T	C	T	T	T	T	T	C	T	T	T	T	T	T	T	T	T	T	-	A	A	A	-	A	A	A	T	T
79700_BESC-438_H2		A	T	C	T	G	T	G	T	A	T	T	G	C	T	T	T	T	T	C	T	T	C	T	T	T	T	T	C	T	T	T	T	G	T	T	T	T	T	T	T	T	T	-	A	A	A	T	T
79700_BESC-817_H1		A	T	C	T	G	T	G	T	A	T	T	G	C	T	T	T	T	T	C	T	T	C	T	T	T	T	T	C	T	T	T	T	T	T	T	T	T	T	T	T	T	T	-	A	A	A	T	T
79700_SKWD-24N3_H1		A	T	C	T	G	T	G	T	A	T	T	G	C	T	T	T	T	T	C	T	T	C	T	T	T	T	T	C	T	T	T	T	T	T	T	T	T	T	T	T	T	T	-	A	A	A	T	T
79700_SKWD-24N3_H2		A	T	C	T	G	T	G	T	A	T	T	G	C	T	T	T	T	T	C	T	T	C	T	T	T	T	T	C	T	T	T	T	T	T	T	T	T	T	T	T	T	T	-	A	A	A	T	T
79700_BESC-465_H1		A	T	C	T	G	T	G	T	A	T	T	G	C	T	T	T	T	T	C	T	T	C	T	T	T	T	T	C	T	T	T	T	T	T	T	T	T	T	A	A	A	A	-	A	A	A	T	T
79700_BESC-239_H2		A	T	C	T	G	T	G	T	A	T	T	G	C	T	T	T	T	T	C	T	T	C	T	T	T	T	T	C	T	T	T	T	T	T	T	T	T	T	-	A	A	A	-	A	A	A	T	T
79700_BESC-36_H2		A	T	C	T	G	T	G	T	A	T	T	G	C	T	T	T	T	T	C	T	T	C	T	T	T	T	T	C	T	T	T	T	T	T	T	T	T	T	-	A	A	A	-	A	A	A	T	T
79700_BESC-832_H2		A	T	C	T	G	T	G	T	A	T	T	G	C	T	T	T	T	T	C	T	T	C	T	T	T	T	T	C	T	T	T	T	T	T	T	T	T	T	-	A	A	A	-	A	A	A	T	T
79700_BESC-901_H1		A	T	C	T	G	T	G	T	A	T	T	G	C	T	T	T	T	T	C	T	T	C	T	T	T	T	T	C	T	T	T	T	T	T	T	T	T	T	-	A	A	A	-	A	A	A	T	T
79700_BESC-901_H2		A	T	C	T	G	T	G	T	A	T	T	G	C	T	T	T	T	T	C	T	T	C	T	T	T	T	T	C	T	T	T	T	T	T	T	T	T	T	-	A	A	A	-	A	A	A	T	T
79700_BESC-450_H1		A	T	C	T	G	T	G	T	A	T	T	G	C	T	T	T	T	T	C	T	T	C	T	T	T	T	T	C	T	T	T	T	T	T	T	T	T	T	-	A	A	A	-	A	A	A	T	T
79700_BESC-847_H1		A	T	C	T	G	T	G	T	A	T	T	G	C	T	T	T	T	T	C	T	T	C	T	T	T	T	T	C	T	T	T	T	T	T	T	T	T	T	-	A	A	A	-	A	A	A	T	T
79700_GW-9494_H2		A	T	C	T	G	T	G	T	A	T	T	G	C	T	T	T	T	T	C	T	T	C	T	T	T	T	T	C	T	T	T	T	T	T	T	T	T	T	-	A	A	A	-	A	A	A	T	T
79700_GW-7996_H2		A	T	C	T	G	T	G	T	A	T	T	G	C	T	T	T	T	T	C	T	T	C	T	T	T	T	T	C	T	T	T	T	T	T	T	T	T	T	A	A	A	A	-	A	A	A	T	T
79700_BESC-869_H1		A	T	C	T	G	T	G	T	A	T	T	G	C	T	T	T	T	T	C	T	T	C	T	T	T	T	T	C	T	T	T	T	T	T	T	T	T	T	T	A	A	-	-	A	A	A	T	T
79700_GW-9494_H1		A	T	C	T	G	T	G	T	A	T	T	G	C	T	T	T	T	T	C	T	T	C	T	T	T	T	T	C	T	T	T	T	T	T	T	T	T	T	-	A	A	A	-	A	A	A	T	T
79700_BESC-817_H2		A	T	C	T	G	T	G	T	A	T	T	G	C	T	T	T	T	T	C	T	T	C	T	T	T	T	T	C	T	T	T	T	T	T	T	T	T	T	-	A	A	A	-	A	A	T	T	T
79700_GW-11033_H2		A	T	C	T	G	T	G	T	A	T	T	G	C	T	T	T	T	T	C	T	T	C	T	T	T	T	T	C	T	T	T	T	T	T	T	T	T	T	-	A	A	A	-	A	A	A	T	T
79500_BESC-377_H2		A	T	C	T	G	T	G	T	A	T	T	G	C	T	T	T	T	T	C	T	T	C	T	T	T	T	T	C	T	T	T	T	T	T	T	T	T	T	T	T	T	T	-	A	A	A	T	T
79700_BESC-377_H2		A	T	C	T	G	T	G	T	A	T	T	G	C	T	T	T	T	T	C	T	T	C	T	T	T	T	T	C	T	T	T	T	T	T	T	T	T	T	T	T	T	T	-	A	A	A	T	T
79700_BESC-201_H1		A	T	C	T	G	T	G	T	A	T	T	G	C	T	T	T	T	T	C	T	T	C	T	T	T	T	T	C	T	T	T	T	T	T	T	T	T	T	T	T	T	T	-	A	A	A	T	T
79700_BESC-36_H1		A	T	C	T	G	T	G	T	A	T	T	G	C	T	T	T	T	T	C	T	T	C	T	T	T	T	T	C	T	T	T	T	T	T	T	T	T	T	T	T	T	T	-	A	A	A	T	T
79700_BESC-1160_H1		A	T	C	T	G	T	G	T	A	T	T	G	C	T	T	T	T	T	C	T	T	C	T	T	T	T	T	C	T	T	T	T	T	T	T	T	T	T	T	T	T	T	T	A	A	A	T	T
79700_BESC-1095_H2		A	T	C	G	G	T	G	T	A	T	T	G	C	T	T	T	T	T	C	T	T	C	T	T	T	T	T	C	T	T	T	T	T	T	T	T	T	T	T	T	A	A	-	A	A	A	T	T
79700_BESC-1156_H2		A	T	C	T	G	T	G	T	A	T	T	G	C	T	T	T	T	T	C	T	T	C	T	T	T	T	T	C	T	T	T	T	T	T	T	T	T	T	T	A	A	-	-	A	A	A	T	T
79700_BESC-1160_H2		A	T	C	T	G	T	G	T	A	T	T	G	C	T	T	T	T	T	C	T	T	C	T	T	T	T	T	C	T	T	T	T	T	T	T	T	T	T	T	A	A	-	-	A	A	A	T	T
79700_BESC-454_H2		A	T	C	T	G	T	G	T	A	T	T	G	C	T	T	T	T	T	C	T	T	C	T	T	T	T	T	C	T	T	T	T	T	T	T	T	T	T	T	A	A	A	A	T	T	T	T	T
79700_GW-9595_H2		A	T	C	T	G	T	G	T	A	T	T	G	C	T	T	T	T	T	C	T	T	C	T	T	T	T	T	C	T	T	T	T	T	T	T	T	T	T	-	-	A	A	A	A	A	T	T	T
79700_BESC-201_H2		A	T	C	T	G	T	G	T	A	T	T	G	C	T	T	T	T	T	C	T	T	C	T	T	T	T	T	C	T	T	T	T	T	T	T	T	T	T	T	A	A	-	-	A	A	T	T	T
79700_BESC-1038_H2		A	T	C	T	G	T	G	T	A	T	T	G	C	T	T	T	T	T	C	T	T	C	T	T	T	T	T	C	T	T	T	T	T	T	T	T	T	T	-	-	A	A	A	A	A	T	T	T
80000_BESC-239_H2		A	T	C	A	T	T	T	A	T	T	T	T	T	T	T	T	C	T	C	T	T	A	T	A	T	T	T	A	A	A	A	A	A	A	T	A	G	T	T	T	T	G	A	A	A	A	A	A
80000_BESC-241_H1		A	T	C	A	T	T	T	A	T	T	T	T	T	T	T	T	C	T	C	T	T	A	T	A	T	T	T	A	A	A	A	A	A	A	T	A	G	T	T	T	T	G	A	A	A	A	A	A
80000_BESC-377_H1		A	T	C	A	T	T	T	A	T	T	T	T	T	T	T	T	C	T	C	T	T	A	T	A	T	T	T	A	A	A	A	A	A	A	T	A	G	T	T	T	T	G	A	A	A	A	A	A
80000_BESC-438_H1		A	T	C	A	T	T	T	A	T	T	T	T	T	T	T	T	C	T	C	T	T	A	T	A	T	T	T	A	A	A	A	A	A	A	T	A	G	T	T	T	T	G	A	A	A	A	A	A
80000_BESC-56_H1		A	T	C	A	T	T	T	A	T	T	T	T	T	T	T	T	C	T	C	T	T	A	T	A	T	T	T	A	A	A	A	A	A	A	T	A	G	T	T	T	T	G	A	A	A	A	A	A
80000_BESC-60_H1		A	T	C	A	T	T	T	A	T	T	T	T	T	T	T	T	C	T	C	T	T	A	T	A	T	T	T	A	A	A	A	A	A	A	T	A	G	T	T	T	T	G	A	A	A	A	A	A
80000_BESC-832_H2		A	T	C	A	T	T	T	A	T	T	T	T	T	T	T	T	C	T	C	T	T	A	T	A	T	T	T	A	A	A	A	A	A	A	T	A	G	T	T	T	T	G	A	A	A	A	A	A
80000_BESC-869_H2		A	T	C	A	T	T	T	A	T	T	T	T	T	T	T	T	C	T	C	T	T	A	T	A	T	T	T	A	A	A	A	A	A	A	T	A	G	T	T	T	T	G	A	A	A	A	A	A
80000_BESC-880_H1		A	T	C	A	T	T	T	A	T	T	T	T	T	T	T	T	C	T	C	T	T	A	T	A	T	T	T	A	A	A	A	A	A	A	T	A	G	T	T	T	T	G	A	A	A	A	A	A
80000_BESC-901_H1		A	T	C	A	T	T	T	A	T	T	T	T	T	T	T	T	C	T	C	T	T	A	T	A	T	T	T	A	A	A	A	A	A	A	T	A	G	T	T	T	T	G	A	A	A	A	A	A
80000_BESC-901_H2		A	T	C	A	T	T	T	A	T	T	T	T	T	T	T	T	C	T	C	T	T	A	T	A	T	T	T	A	A	A	A	A	A	A	T	A	G	T	T	T	T	G	A	A	A	A	A	A
80000_GW-11033_H1		A	T	C	A	T	T	T	A	T	T	T	T	T	T	T	T	C	T	C	T	T	A	T	A	T	T	T	A	A	A	A	A	A	A	T	A	G	T	T	T	T	G	A	A	A	A	A	A
80000_GW-11033_H2		A	T	C	A	T	T	T	A	T	T	T	T	T	T	T	T	C	T	C	T	T	A	T	A	T	T	T	A	A	A	A	A	A	A	T	A	G	T	T	T	T	G	A	A	A	A	A	A
80000_GW-9595_H2		A	T	C	A	T	T	T	A	T	T	T	T	T	T	T	T	C	T	C	T	T	A	T	A	T	T	T	A	A	A	A	A	A	A	T	A	G	T	T	T	T	G	A	A	A	A	A	A
80000_BESC-220_H2		A	T	C	A	T	T	T	A	T	T	T	T	T	T	T	T	C	T	C	T	T	A	T	A	T	T	T	A	A	A	A	A	A	A	T	A	G	T	T	T	T	G	A	A	A	A	A	A
80000_BESC-375_H1		A	T	C	A	T	T	T	A	T	T	T	T	T	T	T	T	C	T	C	T	T	A	T	A	T	T	T	A	A	A	A	A	A	A	T	A	G	T	T	T	T	G	A	A	A	A	A	A
80000_BESC-375_H2		A	T	C	A	T	T	T	A	T	T	T	T	T	T	T	T	C	T	C	T	T	A	T	A	T	T	T	A	A	A	A	A	A	A	T	A	G	T	T	T	T	G	A	A	A	A	A	A
80000_BESC-450_H1		A	T	C	A	T	T	T	A	T	T	T	T	T	T	T	T	C	T	C	T	T	A	T	A	T	T	T	A	A	A	A	A	A	A	T	A	G	T	T	T	T	G	A	A	A	A	A	A
80000_BESC-450_H2		A	T	C	A	T	T	T	A	T	T	T	T	T	T	T	T	C	T	C	T	T	A	T	A	T	T	T	A	A	A	A	A	A	A	T	A	G	T	T	T	T	G	A	A	A	A	A	A
80000_BESC-847_H2		A	T	C	A	T	T	T	A	T	T	T	T	T	T	T	T	C	T	C	T	T	A	T	A	T	T	T	A	A	A	A	A	A	A	T	A	G	T	T	T	T	G	A	A	A	A	A	A
80000_GW-9494_H1		A	T	C	A	T	T	T	A	T	T	T	T	T	T	T	T	C	T	C	T	T	A	T	A	T	T	T	A	A	A	A	A	A	A	T	A	G	T	T	T	T	G	A	A	A	A	A	A
80000_GW-9494_H2		A	T	C	A	T	T	T	A	T	T	T	T	T	T	T	T	C	T	C	T	T	A	T	A	T	T	T	A	A	A	A	A	A	A	T	A	G	T	T	T	T	G	A	A	A	A	A	A
80000_BESC-1156_H2		A	T	C	A	T	T	T	A	T	T	T	T	T	T	T	T	C	T	C	T	T	A	T	A	T	T	T	A	A	A	A	A	A	A	T	A	G	T	T	T	T	G	A	A	A	A	A	A
80000_BESC-1156_H1		A	T	C	A	T	T	T	A	T	T	T	T	T	T	T	T	C	T	C	T	T	A	T	A	T	T	T	A	A	A	A	A	A	A	T	A	G	T	T	T	T	G	A	A	A	A	A	A
80000_GW-7996_H2		A	T	C	A	T	T	T	A	T	T	T	T	T	T	T	T	C	T	C	T	T	A	T	A	T	T	T	A	A	A	A	A	A	A	T	A	G	T	T	T	T	G	A	A	A	A	A	A
80000_BESC-239_H1		A	T	C	G	T	T	T	A	T	T	T	T	T	T	T	T	C	T	C	T	T	A	T	A	T	T	T	A	A	A	A	A	A	A	T	A	G	T	T	T	T	G	A	A	A	A	A	A
80000_BESC-1103_H2		A	T	C	G	T	T	T	A	T	T	T	T	T	T	T	T	C	T	C	T	T	A	T	A	T	T	T	A	A	A	A	A	A	A	T	A	G	T	T	T	T	G	A	A	A	A	A	A
80000_BESC-1160_H1		A	T	C	A	T	T	T	A	T	T	T	T	T	T	T	T	C	T	C	T	T	A	T	A	T	T	T	A	A	A	A	A	A	A	T	A	G	T	T	T	T	G	A	A	A	A	A	A
80000_BESC-360_H1		A	T	C	G	T	T	T	A	T	T	T	T	T	T	T	T	C	T	C	T	T	A	T	A	T	T	T	A	A	A	A	A	A	A	T	A	G	T	T	T	T	G	A	A	A	A	A	A
80000_BESC-58_H1		A	T	C	G	T	T	T	A	T	T	T	T	T	T	T	T	C	T	C	T	T	A	T	A	T	T	T	A	A	A	A	A	A	A	T	A	G	T	T	T	T	G	A	A	A	A	A	A
80000_BESC-832_H1		A	T	C	G	T	T	T	A	T	T	T	T	T	T	T	T	C	T	C	T	T	A	T	A	T	T	T	A	A	A	A	A	A	A	T	A	G	T	T	T	T	G	A	A	A	A	A	A
80000_BESC-880_H2		A	T	C	G	T	T	T	A	T	T	T	T	T	T	T	T	C	T	C	T	T	A	T	A	T	T	T	A	A	A	A	A	A	A	T	A	G	T	T	T	T	G	A	A	A	A	A	A
80000_BESC-27_H1		A	T	C	G	T	T	T	A	T	T	T	T	T	T	T	T	C	T	C	T	T	A	T	A	T	T	T	A	A	A	A	A	A	A	T	A	G	T	T	T	T	G	A	A	A	A	A	A
80000_BESC-1038_H1		A	T	C	G	T	T	T	A	T	T	T	T	T	T	T	T	C	T	C	T	T	A	T	A	T	T	T	A	A	A	A	A	A	A	T	A	G	T	T	T	T	G	A	A	A	A	A	A
80000_BESC-883_H1		A	T	C	G	T	T	T	A	T	T	T	T	T	T	T	T	C	T	C	T	T	A	T	A	T	T	T	A	A	A	A	A	A	A	T	A	G	T	T	T	T	G	A	A	A	A	A	A
80000_BESC-817_H2		A	T	C	G	T	T	T	A	T	T	T	T	T	T	T	T	C	T	C	T	T	A	T	A	T	T	T	A	A	A	A	A	A	A	T	A	G	T	T	T	T	G	A	A	A	A	A	A
80000_CMBF-28N3_H2		A	T	C	G	T	T	T	A	T	T	T	T	T	T	T	T	C	T	C	T	T	A	T	A	T	T	T	A	A	A	A	A	A	A	T	A	G	T	T	T	T	G	A	A	A	A	A	A
80000_BESC-1095_H1		A	T	C	G	T	T	T	A	T	T	T	T	T	T	T	T	C	T	C	T	T	A	T	A	T	T	T	A	A	A	A	A	A	A	T	A	G	T	T	T	T	G	A	A	A	A	A	A
80000_BESC-58_H2		A	T	C	A	T	T	T	A	T	T	T	T	T	T	T	T	C	T	C	T	T	A	T	A	T	T	T	A	A	A	A	A	A	A	T	A	G	T	T	T	T	G	A	A	A	A	A	A
80000_BESC-869_H1		A	T	C	A	T	T	T	A	T	T	T	T	T	T	T	T	C	T	C	T	T	A	T	A	T	T	T	A	A	A	A	A	A	A	T	A	G	T	T	T	T	G	A	A	A	A	A	A
80000_BESC-847_H1		A	T	C	A	T	T	T	A	T	T	T	T	T	T	T	T	C	T	C	T	T	A	T	A	T	T	T	A	A	A	A	A	A	A	T	A	G	T	T	T	T	G	A	A	A	A	A	A
80000_BESC-883_H2		A	T	C	A	T	T	T	A	T	T	T	T	T	T	T	T	C	T	C	T	T	A	T	A	T	T	T	A	A	A	A	A	A	A	T	A	G	T	T	T	T	G	A	A	A	A	A	A
80000_BESC-454_H1		A	T	C	A	T	T	T	A	T	T	T	T	T	T	T	T	C	T	C	T	T	A	T	A	T	T	T	A	A	A	A	A	A	A	T	A	G	T	T	T	T	G	A	A	A	A	A	A
80000_BESC-1058_H2		A	T	C	G	T	T	T	A	T	T	T	T	T	T	T	T	C	T	C	T	T	A	T	A	T	T	T	A	A	A	A	A	A	A	T	A	G	T	T	T	T	G	A	A	A	A	A	A
80000_GW-9595_H1		A	T	C	G	T	T	T	A	T	T	T	T	T	T	T	T	C	T	C	T	T	A	T	A	T	T	T	A	A	A	A	A	A	A	T	A	G	T	T	T	T	G	A	A	A	A	A	A
80000_BESC-1095_H2		A	T	C	G	T	T	T	A	T	T	T	T	T	T	T	T	C	T	C	T	T	A	T	A	T	T	T	A	A	A	A	A	A	A	T	A	G	T	T	T	T	G	A	A	A	A	A	A
80000_BESC-27_H2		A	T	C	G	T	T	T	A	T	T	T	T	T	T	T	T	C	T	C	T	T	A	T	A	T	T	T	A	A	A	A	A	A	A	T	A	G	T	T	T	T	G	A	A	A	A	A	A
80000_BESC-1055_H2		A	T	C	G	T	T	T	A	T	T	T	T	T	T	T	T	C	T	C	T	T	A	T	A	T	T	T	A	A	A	A	A	A	A	T	A	G	T	T	T	T	G	A	A	A	A	A	A
80000_BESC-1058_H1		A	T	C	G	T	T	T	A	T	T	T	T	T	T	T	T	C	T	C	T	T	A	T	A	T	T	T	A	A	A	A	A	A	A	T	A	G	T	T	T	T	G	A	A	A	A	A	A
80000_BESC-1103_H1		A	T	C	G	T	T	T	A	T	T	T	T	T	T	T	T	C	T	C	T	T	A	T	A	T	T	T	A	A	A	A	A	A	A	T	A	G	T	T	T	T	G	A	A	A	A	A	A
80000_BESC-1121_H2		A	T	C	G	T	T	T	A	T	T	T	T	T	T	T	T	C	T	C	T	T	A	T	A	T	T	T	A	A	A	A	A	A	A	T	A	G	T	T	T	T	G	A	A	A	A	A	A
80200A_BESC-239_H2		A	T	C	T	G	T	T	C	A	C	A	T	G	T	T	T	G	G	T	T	G	G	T	T	G	A	T	A	T	T	G	T	T	C	G	C	G	G	G	T	T	T	G	G	A	A	A	G
80200A_BESC-58_H2		A	T	C	T	G	T	T	C	A	C	A	T	G	T	T	T	G	G	T	T	G	G	T	T	G	A	T	A	T	T	G	T	T	C	G	C	G	G	G	T	T	T	G	G	A	A	A	G
80200A_BESC-901_H1		A	T	C	T	G	T	T	C	A	C	A	T	G	T	T	T	G	G	T	T	G	G	T	T	G	A	T	A	T	T	G	T	T	C	G	C	G	G	G	T	T	T	G	G	A	A	A	G
80200A_BESC-901_H2		A	T	C	T	G	T	T	C	A	C	A	T	G	T	T	T	G	G	T	T	G	G	T	T	G	A	T	A	T	T	G	T	T	C	G	C	G	G	G	T	T	T	G	G	A	A	A	G
80200A_BESC-450_H1		A	T	C	T	G	T	T	C	A	C	A	T	G	T	T	T	G	G	T	T	G	G	T	T	G	A	T	A	T	T	G	T	T	C	G	C	G	G	G	T	T	T	G	G	A	A	A	G
80200A_BESC-1156_H1		A	T	C	T	G	T	T	C	A	C	A	T	G	T	T	T	G	G	T	T	G	G	T	T	G	A	T	A	T	T	G	T	T	C	G	C	G	G	G	T	T	T	G	G	A	A	A	G
80200A_BESC-241_H1		A	T	C	T	G	T	T	C	A	C	A	T	G	T	T	T	G	G	T	T	G	G	T	T	G	A	T	A	T	T	G	T	T	C	G	C	G	G	G	T	T	T	G	G	A	A	A	G
80200A_BESC-847_H1		A	T	C	T	G	T	T	C	A	C	A	T	G	T	T	T	G	G	T	T	G	G	T	T	G	A	T	A	T	T	G	T	T	C	G	C	G	G	G	T	T	T	G	G	A	A	A	G
80200A_BESC-36_H2		A	T	C	T	G	T	T	C	A	C	A	T	G	T	T	T	G	G	T	T	G	G	T	T	G	A	T	A	T	T	G	T	T	C	G	C	G	G	G	T	T	T	G	G	A	A	A	G
80200A_GW-11033_H1		A	T	C	T	G	T	T	C	A	C	A	T	G	T	T	T	G	G	T	T	G	G	T	T	G	A	T	A	T	T	G	T	T	C	G	C	G	G	G	T	T	T	G	G	A	A	A	G
80200A_GW-11033_H2		A	T	C	T	G	T	T	C	A	C	A	T	G	T	T	T	G	G	T	T	G	G	T	T	G	A	T	A	T	T	G	T	T	C	G	C	G	G	G	T	T	T	G	G	A	A	A	G
80200A_BESC-375_H1		A	T	C	T	G	T	T	C	A	C	A	T	G	T	T	T	G	G	T	T	G	G	T	T	G	A	T	A	T	T	G	T	T	C	G	C	G	G	G	T	T	T	G	G	A	A	A	G
80200A_BESC-454_H1		A	T	C	T	G	T	T	C	A	C	A	T	G	T	T	T	G	G	T	T	G	G	T	T	G	A	T	A	T	T	G	T	T	C	G	C	G	G	G	T	T	T	G	G	A	A	A	G
80200A_GW-9494_H1		A	T	C	T	G	T	T	C	A	C	A	T	G	T	T	T	G	G	T	T	G	G	T	T	G	A	T	A	T	T	G	T	T	C	G	C	G	G	G	T	T	T	G	G	A	A	A	G
80200A_BESC-377_H1		A	T	C	T	G	T	T	C	A	C	A	T	G	T	T	T	G	G	T	T	G	G	T	T	G	A	T	A	T	T	G	T	T	C	G	C	G	G	G	T	T	T	G	G	A	A	A	G
80200A_BESC-438_H1		A	T	C	T	G	T	T	C	A	C	A	T	G	T	T	T	G	G	T	T	G	G	T	T	G	A	T	A	T	T	G	T	T	C	G	C	G	G	G	T	T	T	G	G	A	A	A	G
80200A_BESC-832_H2		A	T	C	T	G	T	T	C	A	C	A	T	G	T	T	T	G	G	T	T	G	G	T	T	G	A	T	A	T	T	G	T	T	C	G	C	G	G	G	T	T	T	G	G	A	A	A	G
80200A_BESC-869_H1		A	T	C	T	G	T	T	C	A	C	A	T	G	T	T	T	G	G	T	T	G	G	T	T	G	A	T	A	T	T	G	T	T	C	G	C	G	G	G	T	T	T	G	G	A	A	A	G
80200A_BESC-869_H2		A	T	C	T	G	T	T	C	A	C	A	T	G	T	T	T	G	G	T	T	G	G	T	T	G	A	T	A	T	T	G	T	T	C	G	C	G	G	G	T	T	T	G	G	A	A	A	G
80200A_BESC-880_H1		A	T	C	T	G	T	T	C	A	C	A	T	G	T	T	T	G	G	T	T	G	G	T	T	G	A	T	A	T	T	G	T	T	C	G	C	G	G	G	T	T	T	G	G	A	A	A	G
80200A_BESC-220_H2		A	T	C	T	G	T	T	C	A	C	A	T	G	T	T	T	G	G	T	T	G	G	T	T	G	A	T	A	T	T	G	T	T	C	G	C	G	G	G	T	T	T	G	G	A	A	A	G
80200A_BESC-375_H2		A	T	C	T	G	T	T	C	A	C	A	T	G	T	T	T	G	G	T	T	G	G	T	T	G	A	T	A	T	T	G	T	T	C	G	C	G	G	G	T	T	T	G	G	A	A	A	G
80200A_BESC-450_H2		A	T	C	T	G	T	T	C	A	C	A	T	G	T	T	T	G	G	T	T	G	G	T	T	G	A	T	A	T	T	G	T	T	C	G	C	G	G	G	T	T	T	G	G	A	A	A	G
80200A_BESC-847_H2		A	T	C	T	G	T	T	C	A	C	A	T	G	T	T	T	G	G	T	T	G	G	T	T	G	A	T	A	T	T	G	T	T	C	G	C	G	G	G	T	T	T	G	G	A	A	A	G
80200A_BESC-1103_H1		A	T	C	T	G	T	T	C	A	C	A	T	G	T	T	T	G	G	T	T	G	G	T	T	G	A	T	A	T	T	G	T	T	C	G	C	G	G	G	T	T	T	G	G	A	A	A	G
80200A_BESC-1160_H1		A	T	C	T	G	T	T	C	A	C	A	T	G	T	T	T	G	G	T	T	G	G	T	T	G	A	T	A	T	T	G	T	T	C	G	C	G	G	G	T	T	T	G	G	A	A	A	G
80200A_BESC-883_H2		A	T	C	T	G	T	T	C	A	C	A	T	G	T	T	T	G	G	T	T	G	G	T	T	G	A	T	A	T	T	G	T	T	C	G	C	G	G	G	T	T	T	G	G	A	A	A	G
80200A_GW-9595_H2		A	T	C	T	G	T	T	C	A	C	A	T	G	T	T	T	G	G	T	T	G	G	T	T	G	A	T	A	T	T	G	T	T	C	G	C	G	G	G	T	T	T	G	G	A	A	A	G
80200A_GW-7996_H2		A	T	C	T	G	T	T	C	A	C	A	T	G	T	T	T	G	G	T	T	G	G	T	T	G	A	T	A	T	T	G	T	T	C	G	C	G	G	G	T	T	T	G	G	A	A	A	G
80200A_GW-9494_H2		A	T	C	T	G	T	T	C	A	C	A	T	G	T	T	T	G	G	T	T	G	G	T	T	G	A	T	A	T	T	G	T	T	C	G	C	G	G	G	T	T	T	G	G	A	A	A	G
80200A_BESC-1121_H1		A	T	C	T	G	T	T	C	A	C	A	T	G	T	T	T	G	G	T	T	G	G	T	T	G	A	T	A	T	T	G	T	T	C	G	C	G	G	G	T	T	T	G	G	A	A	A	G
80200A_BESC-1038_H1		A	T	C	T	G	T	T	C	A	C	A	T	G	T	T	T	G	G	T	T	G	G	T	T	G	A	T	A	T	T	G	T	T	C	G	C	G	G	G	T	T	T	G	G	A	A	A	G
80200A_BESC-1095_H1		A	T	C	T	G	T	T	C	A	C	A	T	G	T	T	T	G	G	T	T	G	G	T	T	G	A	T	A	T	T	G	T	T	C	G	C	G	G	G	T	T	T	G	G	A	A	A	G
80200A_BESC-56_H1		A	T	C	T	G	G	T	C	A	C	A	T	G	T	T	T	G	G	T	T	G	G	T	T	G	A	T	A	T	T	G	T	T	C	G	C	G	G	G	T	T	T	G	G	A	A	A	G
80200A_BESC-60_H1		A	T	C	T	G	T	T	C	A	C	A	T	G	T	T	T	G	G	T	T	G	G	T	T	G	A	T	A	T	T	G	T	T	C	G	C	G	G	G	T	T	T	G	G	A	A	A	G
80200A_BESC-817_H2		A	T	C	T	G	T	T	C	A	C	A	T	G	T	T	T	G	G	T	T	G	G	T	T	G	A	T	A	T	T	G	T	T	C	G	C	G	G	G	T	T	T	G	G	A	A	A	G
80200A_BESC-1156_H2		A	T	C	T	-	-	T	C	A	C	A	T	G	T	T	T	G	G	T	T	G	G	T	T	G	A	T	A	T	T	G	T	T	C	G	C	G	G	G	T	T	T	G	G	A	A	A	G
80200A_BESC-1160_H2		A	T	C	T	-	-	T	C	A	C	A	T	G	T	T	T	G	G	T	T	G	G	T	T	G	A	T	A	T	T	G	T	T	C	G	C	G	G	G	T	T	T	G	G	A	A	A	G
80200A_BESC-1121_H2		A	T	C	T	G	T	T	C	A	C	A	T	G	T	T	T	G	G	T	T	G	G	T	T	G	A	T	A	T	T	G	T	T	C	G	T	G	G	G	T	T	T	G	G	A	A	A	G
80200A_BESC-1055_H2		A	T	C	T	G	T	T	C	A	C	A	T	G	T	T	T	G	G	T	T	G	G	T	T	G	A	T	A	T	T	G	T	T	C	G	C	G	G	G	T	T	T	G	G	A	A	A	G
80200A_BESC-1058_H1		A	T	C	T	G	T	T	C	A	C	A	T	G	T	T	T	G	G	T	T	G	G	T	T	G	A	T	A	T	T	G	T	T	C	G	C	G	G	G	T	T	T	G	G	A	A	A	G
80200A_BESC-1095_H2		A	T	C	T	G	T	T	C	A	C	A	T	G	T	T	T	G	G	T	T	G	G	T	T	G	A	T	A	T	T	G	T	T	A	G	C	G	G	G	T	T	T	G	G	A	A	A	G
80200A_BESC-1058_H2		A	T	C	T	G	T	T	C	A	C	A	T	G	T	T	T	G	G	T	T	G	G	T	T	G	A	T	A	T	T	G	T	T	C	G	T	G	G	G	T	T	T	G	G	A	A	A	G
80200A_BESC-113_H1		A	T	C	T	G	T	T	C	A	C	A	T	G	T	T	T	G	G	T	T	G	G	T	T	G	A	T	A	T	T	G	T	T	C	G	C	G	G	G	T	T	T	G	G	A	A	A	G
80200A_BESC-113_H2		A	T	C	T	G	T	T	C	A	C	A	T	G	T	T	T	G	G	T	T	G	G	T	T	G	A	T	A	T	T	G	T	T	C	G	C	G	G	G	T	T	T	G	G	A	A	A	G
80200A_BESC-220_H1		A	T	C	T	G	T	T	C	A	C	A	T	G	T	T	T	G	G	T	T	G	G	T	T	G	A	T	A	T	T	G	T	T	C	G	C	G	G	G	T	T	T	G	G	A	A	A	G
80200A_BESC-60_H2		A	T	C	T	G	T	T	C	A	C	A	T	G	T	T	T	G	G	T	T	G	G	T	T	G	A	T	A	T	T	G	T	T	C	G	C	G	G	G	T	T	T	G	G	A	A	A	G
80200A_BESC-109_H1		A	T	C	T	G	T	T	C	A	C	A	T	G	T	T	T	G	G	T	T	G	G	T	T	G	A	T	A	T	T	G	T	T	C	G	C	G	G	G	T	T	T	G	G	A	A	A	G
80200A_BESC-56_H2		A	T	C	T	G	T	T	C	A	C	A	T	G	T	T	T	G	G	T	T	G	G	T	T	G	A	T	A	T	T	G	T	T	C	G	C	G	G	G	T	T	T	G	G	A	A	A	G
80200A_GW-7996_H1		A	T	C	T	G	T	T	C	A	C	A	T	G	T	T	T	G	G	T	T	G	G	T	T	G	A	T	A	T	T	G	T	T	C	G	C	G	G	G	T	T	T	G	G	A	A	A	G
80200B_BESC-109_H1		A	T	C	T	A	T	T	A	C	C	C	C	G	T	G	G	A	T	T	A	C	A	A	T	A	A	T	C	T	G	T	G	T	A	T	T	A	T	T	T	T	T	T	C	T	T	T	T
80200B_BESC-56_H2		A	T	C	T	A	T	T	A	C	C	C	C	G	T	G	G	A	T	T	A	C	A	A	T	A	A	T	C	T	G	T	G	T	A	T	T	A	T	T	T	T	T	T	C	T	T	T	T
80200B_GW-7996_H1		A	T	C	T	A	T	T	A	C	C	C	C	G	T	G	G	A	T	T	A	C	A	A	T	A	A	T	C	T	G	T	G	T	A	T	T	A	T	T	T	T	T	T	C	T	T	T	T
80200B_BESC-109_H2		A	T	C	T	A	T	T	A	C	C	C	C	G	T	G	G	A	T	T	A	C	A	A	T	A	A	T	C	T	G	T	G	T	A	T	T	A	T	T	T	T	T	T	C	T	T	T	T
80200B_BESC-113_H1		A	T	C	T	A	T	T	A	C	C	C	C	G	T	G	G	A	T	T	A	C	A	A	T	A	A	T	C	T	G	T	G	T	A	T	T	A	T	T	T	T	T	T	C	T	T	T	T
80200B_BESC-60_H2		A	T	C	T	A	T	T	A	C	C	C	C	G	T	G	G	A	T	T	A	C	A	A	T	A	A	T	C	T	G	T	G	T	A	T	T	A	T	T	T	T	T	T	C	T	T	T	T
80200C_BESC-239_H1		A	T	C	A	C	A	A	G	C	C	T	T	T	T	T	T	C	A	A	C	C	T	G	T	G	G	G	A	C	A	A	A	A	C	C	A	C	G	T	C	G	T	C	C	A	T	C	G
80200C_BESC-360_H1		A	T	C	A	C	A	A	G	C	C	T	T	T	T	T	T	C	A	A	C	C	T	G	T	G	G	G	A	C	A	A	A	A	C	C	A	C	G	T	C	G	T	C	C	A	T	C	G
80200C_BESC-58_H1		A	T	C	A	C	A	A	G	C	C	T	T	T	T	T	T	C	A	A	C	C	T	G	T	G	G	G	A	C	A	A	A	A	C	C	A	C	G	T	C	G	T	C	C	A	T	C	G
80200C_BESC-832_H1		A	T	C	A	C	A	A	G	C	C	T	T	T	T	T	T	C	A	A	C	C	T	G	T	G	G	G	A	C	A	A	A	A	C	C	A	C	G	T	C	G	T	C	C	A	T	C	G
80200C_BESC-880_H2		A	T	C	A	C	A	A	G	C	C	T	T	T	T	T	T	C	A	A	C	C	T	G	T	G	G	G	A	C	A	A	A	A	C	C	A	C	G	T	C	G	T	C	C	A	T	C	G
80200C_BESC-27_H1		A	T	C	A	C	A	A	G	C	C	T	T	T	T	T	T	C	A	A	C	C	T	G	T	G	G	G	A	C	A	A	A	A	C	C	A	C	G	T	C	G	T	C	C	A	T	C	G
80200C_BESC-883_H1		A	T	C	A	C	A	A	G	C	C	T	T	T	T	T	T	C	A	A	C	C	T	G	T	G	G	G	A	C	A	A	A	A	C	C	A	C	G	T	C	G	T	C	C	A	T	C	G
80200C_BESC-27_H2		A	T	C	A	C	A	A	G	C	C	T	T	T	T	T	T	C	A	A	C	C	T	G	T	G	G	G	A	C	A	A	A	A	C	C	A	C	G	T	C	G	T	C	C	A	T	C	G
80200C_CMBF-28N3_H2		A	T	C	A	C	A	A	G	C	C	T	T	T	T	T	T	C	A	A	C	C	T	G	T	G	G	G	A	C	A	A	A	A	C	C	A	C	G	T	C	G	T	C	C	A	T	C	G
80200C_GW-9595_H1		A	T	C	A	C	A	A	G	C	C	T	T	T	T	T	T	C	A	A	C	C	T	G	T	G	G	G	A	C	A	A	A	A	C	C	A	C	G	T	C	G	T	C	C	A	T	C	G
80200D_BESC-239_H1		A	T	C	G	T	T	T	A	T	T	T	T	T	T	T	T	C	T	C	T	T	A	T	A	T	T	T	A	A	A	A	A	A	A	T	A	G	T	T	T	T	G	A	A	A	A	A	A
80200D_BESC-360_H1		A	T	C	G	T	T	T	A	T	T	T	T	T	T	T	T	C	T	C	T	T	A	T	A	T	T	T	A	A	A	A	A	A	A	T	A	G	T	T	T	T	G	A	A	A	A	A	A
80200D_BESC-58_H1		A	T	C	G	T	T	T	A	T	T	T	T	T	T	T	T	C	T	C	T	T	A	T	A	T	T	T	A	A	A	A	A	A	A	T	A	G	T	T	T	T	G	A	A	A	A	A	A
80200D_BESC-832_H1		A	T	C	G	T	T	T	A	T	T	T	T	T	T	T	T	C	T	C	T	T	A	T	A	T	T	T	A	A	A	A	A	A	A	T	A	G	T	T	T	T	G	A	A	A	A	A	A
80200D_BESC-27_H1		A	T	C	G	T	T	T	A	T	T	T	T	T	T	T	T	C	T	C	T	T	A	T	A	T	T	T	A	A	A	A	A	A	A	T	A	G	T	T	T	T	G	A	A	A	A	A	A
80200D_BESC-883_H1		A	T	C	G	T	T	T	A	T	T	T	T	T	T	T	T	C	T	C	T	T	A	T	A	T	T	T	A	A	A	A	A	A	A	T	A	G	T	T	T	T	G	A	A	A	A	A	A
80200D_BESC-880_H2		A	T	C	G	T	T	T	A	T	T	T	T	T	T	T	T	C	T	C	T	T	A	T	A	T	T	T	A	A	A	A	A	A	A	T	A	G	T	T	T	T	G	A	A	A	A	A	A
80200D_CMBF-28N3_H2		A	T	C	G	T	T	T	A	T	T	T	T	T	T	T	T	C	T	C	T	T	A	T	A	T	T	T	A	A	A	A	A	A	A	T	A	G	T	T	T	T	G	A	A	A	A	A	A
80200D_GW-9595_H1		A	T	C	G	T	T	T	A	T	T	T	T	T	T	T	T	C	T	C	T	T	A	T	A	T	T	T	A	A	A	A	A	A	A	T	A	G	T	T	T	T	G	A	A	A	A	A	A
80200D_CMBF-28N3_H1		A	T	C	G	T	T	T	A	T	T	T	T	T	T	T	T	C	T	C	T	T	A	T	A	T	T	T	A	A	A	A	A	A	A	T	A	G	T	T	T	T	G	A	A	A	A	A	A
80200E_BESC-241_H2		A	T	C	T	G	T	T	T	A	T	A	A	G	T	T	C	G	G	T	T	G	G	T	T	G	A	C	A	T	G	G	T	T	C	G	C	A	G	G	T	A	T	G	G	A	A	A	G
80200E_BESC-201_H2		A	T	C	T	G	T	T	T	A	T	A	A	G	T	T	C	G	G	T	T	G	G	T	T	G	A	C	A	T	G	G	T	T	C	G	C	A	G	G	T	A	T	G	G	A	A	A	G
80200E_BESC-817_H1		A	T	C	T	G	T	T	T	A	T	A	A	G	T	T	C	G	G	T	T	G	G	T	T	G	A	C	A	T	G	G	T	T	C	G	C	A	G	G	T	A	T	G	G	A	A	A	G
80200E_SKWDN24N3_H1		A	T	C	T	G	T	T	T	A	T	A	A	G	T	T	C	G	G	T	T	G	G	T	T	G	A	C	A	T	G	G	T	T	C	G	C	A	G	G	T	A	T	G	G	A	A	A	G
80200E_SKWDN24N3_H2		A	T	C	T	G	T	T	T	A	T	A	A	G	T	T	C	G	G	T	T	G	G	T	T	G	A	C	A	T	G	G	T	T	C	G	C	A	G	G	T	A	T	G	G	A	A	A	G
80200E_BESC-360_H2		A	T	C	T	G	T	T	T	A	T	A	A	G	T	T	C	G	G	T	T	G	G	T	T	G	A	C	A	T	G	G	T	T	C	G	C	A	G	G	T	A	T	G	G	A	A	A	G
80200E_BESC-438_H2		A	T	C	T	G	T	T	T	A	T	A	A	G	T	T	C	G	G	T	T	G	G	T	T	G	A	C	A	T	G	G	T	T	C	G	C	A	G	G	T	A	T	G	G	A	A	A	G
80200E_BESC-465_H1		A	T	C	T	G	T	T	T	A	T	A	A	G	T	T	C	G	G	T	T	G	G	T	T	G	A	C	A	T	G	G	T	T	C	G	C	A	G	G	T	A	T	G	G	A	A	A	G
80200E_BESC-454_H2		A	T	C	T	G	T	T	T	A	T	A	A	G	T	T	C	G	G	T	T	G	G	T	T	G	A	C	A	T	G	G	T	T	C	G	C	A	G	G	T	A	T	G	G	A	A	A	G
80200E_BESC-1038_H2		A	T	C	T	G	T	T	T	A	T	A	A	G	T	T	C	G	G	T	T	G	G	T	T	G	A	C	A	T	G	G	T	T	C	G	C	A	G	G	T	A	T	G	G	A	A	A	G
80200E_BESC-1055_H1		A	T	C	T	G	T	T	T	A	T	A	A	G	T	T	C	G	G	T	T	G	G	T	T	G	A	C	A	T	G	G	T	T	C	G	C	A	G	G	T	A	T	G	G	A	A	A	G
80200E_BESC-465_H2		A	T	C	T	G	T	T	T	A	T	A	A	G	T	T	C	G	G	T	T	G	G	T	T	G	A	C	A	T	G	G	T	T	C	G	C	A	G	G	T	A	T	G	G	A	A	A	G
80200E_BESC-377_H2		A	T	C	T	G	T	T	T	A	T	A	A	G	T	T	C	G	G	T	T	G	G	T	T	G	A	C	A	T	G	G	T	T	C	G	C	A	G	G	T	A	T	G	G	A	A	A	G
80200E_BESC-201_H1		A	T	C	T	G	T	T	T	A	T	A	A	G	T	T	C	G	G	T	T	G	G	T	T	G	A	C	A	T	G	G	T	T	C	G	C	A	G	G	T	A	T	G	G	A	A	A	G
80200E_BESC-36_H1		A	T	C	T	G	T	T	T	A	T	A	A	G	T	T	C	G	G	T	T	G	G	T	T	G	A	C	A	T	G	G	T	T	C	G	C	A	G	G	T	A	T	G	G	A	A	A	G
80200F_BESC-239_H1		A	T	C	T	A	T	A	G	A	T	A	T	T	G	G	G	T	T	A	A	T	T	G	G	A	A	A	T	T	T	A	A	T	T	T	C	A	T	A	A	T	T	G	G	T	T	T	T
80200F_BESC-360_H1		A	T	C	T	A	T	A	G	A	T	A	T	T	G	G	G	T	T	A	A	T	T	G	G	A	A	A	T	T	T	A	A	T	T	T	C	A	T	A	A	T	T	G	G	T	T	T	T
80200F_BESC-58_H1		A	T	C	T	A	T	A	G	A	T	A	T	T	G	G	G	T	T	A	A	T	T	G	G	A	A	A	T	T	T	A	A	T	T	T	C	A	T	A	A	T	T	G	G	T	T	T	T
80200F_BESC-832_H1		A	T	C	T	A	T	A	G	A	T	A	T	T	G	G	G	T	T	A	A	T	T	G	G	A	A	A	T	T	T	A	A	T	T	T	C	A	T	A	A	T	T	G	G	T	T	T	T
80200F_BESC-880_H2		A	T	C	T	A	T	A	G	A	T	A	T	T	G	G	G	T	T	A	A	T	T	G	G	A	A	A	T	T	T	A	A	T	T	T	C	A	T	A	A	T	T	G	G	T	T	T	T
80200F_BESC-27_H1		A	T	C	T	A	T	A	G	A	T	A	T	T	G	G	G	T	T	A	A	T	T	G	G	A	A	A	T	T	T	A	A	T	T	T	C	A	T	A	A	T	T	G	G	T	T	T	T
80200F_BESC-883_H1		A	T	C	T	A	T	A	G	A	T	A	T	T	G	G	G	T	T	A	A	T	T	G	G	A	A	A	T	T	T	A	A	T	T	T	C	A	T	A	A	T	T	G	G	T	T	T	T
80200F_CMBF-28N3_H1		A	T	C	T	A	T	A	G	A	T	A	T	T	G	G	G	T	T	A	A	T	T	G	G	A	A	A	T	T	T	A	A	T	T	T	C	A	T	A	A	T	T	G	G	T	T	T	T
80200F_CMBF-28N3_H2		A	T	C	T	A	T	A	G	A	T	A	T	T	G	G	G	T	T	A	A	T	T	G	G	A	A	A	T	T	T	A	A	T	T	T	C	A	T	A	A	T	T	G	G	T	T	T	T
80200F_GW-9595_H1		A	T	C	T	A	T	A	G	A	T	A	T	T	G	G	G	T	T	A	A	T	T	G	G	A	A	A	T	T	T	A	A	T	T	T	C	A	T	A	A	T	T	G	G	T	T	T	T
80200F_BESC-27_H2		A	T	C	T	A	T	A	G	A	T	A	T	T	G	A	G	T	T	A	A	T	T	G	G	G	A	A	T	T	C	A	A	T	T	T	C	A	T	A	A	T	T	G	G	T	T	T	C
80200G_BESC-239_H2		A	T	C	T	A	A	A	T	C	A	A	T	A	T	T	T	A	A	A	A	G	A	G	A	C	G	C	C	T	C	T	G	G	A	A	A	G	T	A	A	T	T	G	A	A	A	A	T
80200G_GW-9494_H1		A	T	C	T	A	A	A	T	C	A	A	T	A	T	T	T	A	A	A	A	G	A	G	A	C	G	C	C	T	C	T	G	G	A	A	A	G	T	A	A	T	T	G	A	A	A	A	T
80200G_BESC-241_H1		A	T	C	T	A	A	A	T	C	A	A	T	A	T	T	T	A	A	A	A	G	A	G	A	C	G	C	C	T	C	T	G	G	A	A	A	G	T	A	A	T	T	G	A	A	A	A	T
80200G_BESC-36_H2		A	T	C	T	A	A	A	T	C	A	A	T	A	T	T	T	A	A	A	A	G	A	G	A	C	G	C	C	T	C	T	G	G	A	A	A	G	T	A	A	T	T	G	A	A	A	A	T
80200G_BESC-377_H1		A	T	C	T	A	A	A	T	C	A	A	T	A	T	T	T	A	A	A	A	G	A	G	A	C	G	C	C	T	C	T	G	G	A	A	A	G	T	A	A	T	T	G	A	A	A	A	T
80200G_BESC-438_H1		A	T	C	T	A	A	A	T	C	A	A	T	A	T	T	T	A	A	A	A	G	A	G	A	C	G	C	C	T	C	T	G	G	A	A	A	G	T	A	A	T	T	G	A	A	A	A	T
80200G_BESC-56_H1		A	T	C	T	A	A	A	T	C	A	A	T	A	T	T	T	A	A	A	A	G	A	G	A	C	G	C	C	T	C	T	G	G	A	A	A	G	T	A	A	T	T	G	A	A	A	A	T
80200G_BESC-58_H2		A	T	C	T	A	A	A	T	C	A	A	T	A	T	T	T	A	A	A	A	G	A	G	A	C	G	C	C	T	C	T	G	G	A	A	A	G	T	A	A	T	T	G	A	A	A	A	T
80200G_BESC-60_H1		A	T	C	T	A	A	A	T	C	A	A	T	A	T	T	T	A	A	A	A	G	A	G	A	C	G	C	C	T	C	T	G	G	A	A	A	G	T	A	A	T	T	G	A	A	A	A	T
80200G_BESC-1103_H2		A	T	C	T	A	A	A	T	C	A	A	T	A	T	T	T	A	A	A	A	G	A	G	A	C	G	C	C	T	C	T	G	G	A	A	A	G	T	A	A	T	T	G	A	A	A	A	T
80200G_BESC-1103_H1		A	T	C	T	A	A	A	T	C	A	A	T	A	T	T	T	A	A	A	A	G	A	G	A	C	G	C	C	T	C	T	G	G	A	A	A	G	T	A	A	T	T	G	A	A	A	A	T
80200G_BESC-1156_H2		A	T	C	T	A	A	A	T	C	A	A	T	A	T	T	T	A	A	A	A	G	A	G	A	C	G	C	C	T	C	T	G	G	A	A	A	G	T	A	A	T	T	G	A	A	A	A	T
80200G_BESC-1156_H1		A	T	C	T	A	A	A	T	C	A	A	T	A	T	T	T	A	A	A	A	G	A	G	A	C	G	C	C	T	C	T	G	G	A	A	A	G	T	A	A	T	T	G	A	A	A	A	T
80200G_BESC-1160_H2		A	T	C	T	A	A	A	T	C	A	A	T	A	T	T	T	A	A	A	A	G	A	G	A	C	G	C	C	T	C	T	G	G	A	A	A	G	T	A	A	T	T	G	A	A	A	A	T
80200G_BESC-1160_H1		A	T	C	T	A	A	A	T	C	A	A	T	A	T	T	T	A	A	A	A	G	A	G	A	C	G	C	C	T	C	T	G	G	A	A	A	G	T	A	A	T	T	G	A	A	A	A	T
80200G_GW-7996_H2		A	T	C	T	A	A	A	T	C	A	A	T	A	T	T	T	A	A	A	A	G	A	G	A	C	G	C	C	T	C	T	G	G	A	A	A	G	T	A	A	T	T	G	A	A	A	A	T
80200G_BESC-883_H2		A	T	C	T	A	A	A	T	C	A	A	T	A	T	T	T	A	A	A	A	G	A	G	A	C	G	C	C	T	C	T	G	G	A	A	A	G	T	A	A	T	T	G	A	A	A	A	T
80200G_BESC-832_H2		A	T	C	T	A	A	A	T	C	A	A	T	A	T	T	T	A	A	A	A	G	A	G	A	C	G	C	C	T	C	T	G	G	A	A	A	G	T	A	A	T	T	G	A	A	A	A	T
80200G_BESC-869_H1		A	T	C	T	A	A	A	T	C	A	A	T	A	T	T	T	A	A	A	A	G	A	G	A	C	G	C	C	T	C	T	G	G	A	A	A	G	T	A	A	T	T	G	A	A	A	A	T
80200G_BESC-869_H2		A	T	C	T	A	A	A	T	C	A	A	T	A	T	T	T	A	A	A	A	G	A	G	A	C	G	C	C	T	C	T	G	G	A	A	A	G	T	A	A	T	T	G	A	A	A	A	T
80200G_BESC-880_H1		A	T	C	T	A	A	A	T	C	A	A	T	A	T	T	T	A	A	A	A	G	A	G	A	C	G	C	C	T	C	T	G	G	A	A	A	G	T	A	A	T	T	G	A	A	A	A	T
80200G_BESC-901_H1		A	T	C	T	A	A	A	T	C	A	A	T	A	T	T	T	A	A	A	A	G	A	G	A	C	G	C	C	T	C	T	G	G	A	A	A	G	T	A	A	T	T	G	A	A	A	A	T
80200G_BESC-901_H2		A	T	C	T	A	A	A	T	C	A	A	T	A	T	T	T	A	A	A	A	G	A	G	A	C	G	C	C	T	C	T	G	G	A	A	A	G	T	A	A	T	T	G	A	A	A	A	T
80200G_GW-11033_H1		A	T	C	T	A	A	A	T	C	A	A	T	A	T	T	T	A	A	A	A	G	A	G	A	C	G	C	C	T	C	T	G	G	A	A	A	G	T	A	A	T	T	G	A	A	A	A	T
80200G_GW-11033_H2		A	T	C	T	A	A	A	T	C	A	A	T	A	T	T	T	A	A	A	A	G	A	G	A	C	G	C	C	T	C	T	G	G	A	A	A	G	T	A	A	T	T	G	A	A	A	A	T
80200G_GW-9595_H2		A	T	C	T	A	A	A	T	C	A	A	T	A	T	T	T	A	A	A	A	G	A	G	A	C	G	C	C	T	C	T	G	G	A	A	A	G	T	A	A	T	T	G	A	A	A	A	T
80200G_BESC-220_H2		A	T	C	T	A	A	A	T	C	A	A	T	A	T	T	T	A	A	A	A	G	A	G	A	C	G	C	C	T	C	T	G	G	A	A	A	G	T	A	A	T	T	G	A	A	A	A	T
80200G_BESC-375_H1		A	T	C	T	A	A	A	T	C	A	A	T	A	T	T	T	A	A	A	A	G	A	G	A	C	G	C	C	T	C	T	G	G	A	A	A	G	T	A	A	T	T	G	A	A	A	A	T
80200G_BESC-375_H2		A	T	C	T	A	A	A	T	C	A	A	T	A	T	T	T	A	A	A	A	G	A	G	A	C	G	C	C	T	C	T	G	G	A	A	A	G	T	A	A	T	T	G	A	A	A	A	T
80200G_BESC-450_H1		A	T	C	T	A	A	A	T	C	A	A	T	A	T	T	T	A	A	A	A	G	A	G	A	C	G	C	C	T	C	T	G	G	A	A	A	G	T	A	A	T	T	G	A	A	A	A	T
80200G_BESC-450_H2		A	T	C	T	A	A	A	T	C	A	A	T	A	T	T	T	A	A	A	A	G	A	G	A	C	G	C	C	T	C	T	G	G	A	A	A	G	T	A	A	T	T	G	A	A	A	A	T
80200G_BESC-454_H1		A	T	C	T	A	A	A	T	C	A	A	T	A	T	T	T	A	A	A	A	G	A	G	A	C	G	C	C	T	C	T	G	G	A	A	A	G	T	A	A	T	T	G	A	A	A	A	T
80200G_BESC-847_H1		A	T	C	T	A	A	A	T	C	A	A	T	A	T	T	T	A	A	A	A	G	A	G	A	C	G	C	C	T	C	T	G	G	A	A	A	G	T	A	A	T	T	G	A	A	A	A	T
80200G_BESC-847_H2		A	T	C	T	A	A	A	T	C	A	A	T	A	T	T	T	A	A	A	A	G	A	G	A	C	G	C	C	T	C	T	G	G	A	A	A	G	T	A	A	T	T	G	A	A	A	A	T
80200G_GW-9494_H2		A	T	C	T	A	A	A	T	C	A	A	T	A	T	T	T	A	A	A	A	G	A	G	A	C	G	C	C	T	C	T	G	G	A	A	A	G	T	A	A	T	T	G	A	A	A	A	T
80200G_BESC-1038_H1		A	T	C	T	A	A	A	T	C	A	A	T	A	T	T	T	A	A	A	A	G	A	G	A	C	G	C	C	T	C	T	G	G	A	A	A	G	T	A	A	T	T	G	A	A	A	A	T
80200G_BESC-60_H2		A	T	C	T	A	A	A	T	C	A	A	T	A	T	T	T	A	A	A	A	G	A	G	A	C	G	C	C	T	C	T	G	G	A	A	A	G	T	A	A	T	T	G	A	A	A	A	T
80200G_BESC-109_H1		A	T	C	T	A	A	A	T	C	A	A	T	A	T	T	T	A	A	A	A	G	A	G	A	C	G	C	C	T	C	T	G	G	A	A	A	G	T	A	A	T	T	G	A	A	A	A	T
80200G_BESC-56_H2		A	T	C	T	A	A	A	T	C	A	A	T	A	T	T	T	A	A	A	A	G	A	G	A	C	G	C	C	T	C	T	G	G	A	A	A	G	T	A	A	T	T	G	A	A	A	A	T
80200G_BESC-113_H2		A	T	C	T	A	A	A	T	C	A	A	T	A	T	T	T	A	A	A	A	G	A	G	A	C	G	C	C	T	C	T	G	G	A	A	A	G	T	A	A	T	T	G	A	A	A	A	T
80200G_BESC-220_H1		A	T	C	T	A	A	A	T	C	A	A	T	A	T	T	T	A	A	A	A	G	A	G	A	C	G	C	C	T	C	T	G	G	A	A	A	G	T	A	A	T	T	G	A	A	A	A	T
80200G_GW-7996_H1		A	T	C	T	A	A	A	T	C	A	A	T	A	T	T	T	A	A	A	A	G	A	G	A	C	G	C	C	T	C	T	G	G	A	A	A	G	T	A	A	T	T	G	A	A	A	A	T
80200G_BESC-109_H2		A	T	C	T	A	A	A	T	C	A	A	T	A	T	T	T	A	A	A	A	G	A	G	A	C	G	C	C	T	C	T	G	G	A	A	A	G	T	A	A	T	T	G	A	A	A	A	T
80200G_BESC-113_H1		A	T	C	T	A	A	A	T	C	A	A	T	A	T	T	T	A	A	A	A	G	A	G	A	C	G	C	C	T	C	T	G	G	A	A	A	G	T	A	A	T	T	G	A	A	A	A	T
80200G_BESC-1058_H1		A	T	C	T	A	A	A	T	C	A	A	T	A	T	T	T	A	A	A	A	G	A	G	A	C	G	C	C	T	C	T	A	G	A	A	A	G	T	A	A	T	T	G	A	A	A	A	T
80200G_BESC-1058_H2		A	T	C	T	A	A	A	T	C	A	A	T	A	T	T	T	A	A	A	A	G	A	G	A	C	G	C	C	T	C	T	A	G	A	A	A	G	T	A	A	T	T	G	A	A	A	A	T
80200G_BESC-1121_H2		A	T	C	T	A	A	A	T	C	A	A	T	A	T	T	T	A	A	A	A	G	A	G	A	C	G	C	C	T	C	T	A	G	A	A	A	G	T	A	A	T	T	G	A	A	A	A	T
80200G_BESC-817_H2		A	T	C	T	A	A	A	T	C	A	A	T	A	T	T	T	A	A	A	A	G	A	G	A	C	G	C	C	T	C	T	G	G	A	A	A	G	T	A	A	T	T	G	A	A	A	A	T
80200G_BESC-1095_H2		A	T	C	T	A	A	A	T	C	A	A	T	A	T	T	T	A	A	A	A	G	A	G	A	C	G	C	C	T	C	T	G	G	A	A	A	G	T	A	A	T	T	G	A	A	A	A	T
80200G_BESC-1121_H1		A	T	C	T	A	A	A	T	C	A	A	T	A	T	T	T	A	A	A	A	G	A	G	A	C	G	C	C	T	C	T	A	G	A	A	A	G	T	A	A	T	T	G	A	A	A	A	T
80200G_BESC-1095_H1		A	T	C	T	A	A	A	T	C	A	A	T	A	T	T	T	A	A	A	A	G	A	G	A	C	G	C	C	T	C	T	A	G	A	A	A	G	T	A	A	T	T	G	A	A	A	A	T
79900A_BESC-1055_H1		A	T	C	T	T	T	T	A	A	T	A	T	T	G	A	G	G	T	A	A	T	T	T	A	G	A	A	T	T	G	A	A	T	C	T	T	G	T	A	A	T	T	T	A	T	T	T	A
79900A_BESC-36_H1		A	T	C	T	T	T	T	A	A	T	A	T	T	G	A	G	G	T	A	A	T	T	T	A	G	A	A	T	T	G	A	A	T	C	T	T	G	T	A	A	T	T	T	A	T	T	T	A
79900A_BESC-201_H2		A	T	C	T	T	T	T	A	A	T	A	T	T	G	A	G	G	T	A	A	T	T	T	A	G	A	A	T	T	G	A	A	T	C	T	T	G	T	A	A	T	T	T	A	T	T	T	A
79900A_BESC-1038_H2		A	T	C	T	T	T	T	A	A	T	A	T	T	G	A	G	G	T	A	A	T	T	T	A	G	A	A	T	T	G	A	A	T	C	T	T	G	T	A	A	T	T	T	A	T	T	T	A
79900A_BESC-377_H2		A	T	C	T	T	T	T	A	A	T	A	T	T	G	A	G	G	T	A	A	T	T	T	A	G	A	A	T	T	G	A	A	T	C	T	T	G	T	A	A	T	T	T	A	T	T	T	A
79900A_BESC-201_H1		A	T	C	T	T	T	T	A	A	T	A	T	T	G	A	G	G	T	A	A	T	T	T	A	G	A	A	T	T	G	A	A	T	C	T	T	G	T	A	A	T	T	T	A	T	T	T	A
79900A_BESC-454_H2		A	T	C	T	T	T	T	A	A	T	A	T	T	G	T	G	G	T	A	A	T	T	T	A	G	A	A	T	T	G	A	A	T	C	T	T	G	T	A	A	T	T	T	A	T	T	T	A
79900A_BESC-465_H2		A	T	C	T	T	T	T	A	A	T	A	T	T	G	A	G	G	T	A	A	T	T	T	A	G	A	A	T	T	G	A	A	T	C	T	T	G	T	A	A	T	T	T	A	T	T	T	A
79900A_BESC-465_H1		A	T	C	T	T	T	T	A	A	T	A	T	T	G	A	G	G	T	A	A	T	T	T	A	G	A	A	T	T	G	A	A	T	C	T	T	G	T	A	A	T	T	T	A	T	T	T	A
79900A_BESC-817_H1		A	T	C	T	T	T	T	A	A	T	A	T	T	G	A	G	G	T	A	A	T	T	T	A	G	A	A	T	T	G	A	A	T	C	T	T	G	T	A	A	T	T	T	A	T	T	T	A
79900A_SKWDN24N3_H1		A	T	C	T	T	T	T	A	A	T	A	T	T	G	A	G	G	T	A	A	T	T	T	A	G	A	A	T	T	G	A	A	T	C	T	T	G	T	A	A	T	T	T	A	T	T	T	A
79900A_SKWDN24N3_H2		A	T	C	T	T	T	T	A	A	T	A	T	T	G	A	G	G	T	A	A	T	T	T	A	G	A	A	T	T	G	A	A	T	C	T	T	G	T	A	A	T	T	T	A	T	T	T	A
79900A_BESC-241_H2		A	T	C	T	T	T	T	A	A	T	A	T	T	G	A	G	G	T	A	A	T	T	T	A	G	A	A	T	T	G	A	A	T	C	T	T	G	T	A	A	T	T	T	A	T	T	T	A
79900A_BESC-360_H2		A	T	C	T	T	T	T	A	A	T	A	T	T	G	A	G	G	T	A	A	T	T	T	A	G	A	A	T	T	G	A	A	T	C	T	T	G	T	A	A	T	T	T	A	T	T	T	A
79900A_BESC-438_H2		A	T	C	T	T	T	T	A	A	T	A	T	T	G	A	G	G	T	A	A	T	T	T	A	G	A	A	T	T	G	A	A	T	C	T	T	G	T	A	A	T	T	T	A	T	T	T	A
79900B_BESC-239_H2		A	T	C	T	T	T	T	A	A	T	A	T	T	G	A	G	G	T	A	A	T	T	T	A	G	A	A	T	T	G	A	A	T	C	T	T	G	T	A	A	T	T	T	A	T	T	T	A
79900B_BESC-377_H1		A	T	C	T	T	T	T	A	A	T	A	T	T	G	A	G	G	T	A	A	T	T	T	A	G	A	A	T	T	G	A	A	T	C	T	T	G	T	A	A	T	T	T	A	T	T	T	A
79900B_BESC-438_H1		A	T	C	T	T	T	T	A	A	T	A	T	T	G	A	G	G	T	A	A	T	T	T	A	G	A	A	T	T	G	A	A	T	C	T	T	G	T	A	A	T	T	T	A	T	T	T	A
79900B_BESC-56_H1		A	T	C	T	T	T	T	A	A	T	A	T	T	G	A	G	G	T	A	A	T	T	T	A	G	A	A	T	T	G	A	A	T	C	T	T	G	T	A	A	T	T	T	A	T	T	T	A
79900B_BESC-58_H2		A	T	C	T	T	T	T	A	A	T	A	T	T	G	A	G	G	T	A	A	T	T	T	A	G	A	A	T	T	G	A	A	T	C	T	T	G	T	A	A	T	T	T	A	T	T	T	A
79900B_BESC-60_H1		A	T	C	T	T	T	T	A	A	T	A	T	T	G	A	G	G	T	A	A	T	T	T	A	G	A	A	T	T	G	A	A	T	C	T	T	G	T	A	A	T	T	T	A	T	T	T	A
79900B_BESC-832_H2		A	T	C	T	T	T	T	A	A	T	A	T	T	G	A	G	G	T	A	A	T	T	T	A	G	A	A	T	T	G	A	A	T	C	T	T	G	T	A	A	T	T	T	A	T	T	T	A
79900B_BESC-869_H1		A	T	C	T	T	T	T	A	A	T	A	T	T	G	A	G	G	T	A	A	T	T	T	A	G	A	A	T	T	G	A	A	T	C	T	T	G	T	A	A	T	T	T	A	T	T	T	A
79900B_BESC-869_H2		A	T	C	T	T	T	T	A	A	T	A	T	T	G	A	G	G	T	A	A	T	T	T	A	G	A	A	T	T	G	A	A	T	C	T	T	G	T	A	A	T	T	T	A	T	T	T	A
79900B_BESC-901_H1		A	T	C	T	T	T	T	A	A	T	A	T	T	G	A	G	G	T	A	A	T	T	T	A	G	A	A	T	T	G	A	A	T	C	T	T	G	T	A	A	T	T	T	A	T	T	T	A
79900B_BESC-901_H2		A	T	C	T	T	T	T	A	A	T	A	T	T	G	A	G	G	T	A	A	T	T	T	A	G	A	A	T	T	G	A	A	T	C	T	T	G	T	A	A	T	T	T	A	T	T	T	A
79900B_GW-9595_H2		A	T	C	T	T	T	T	A	A	T	A	T	T	G	A	G	G	T	A	A	T	T	T	A	G	A	A	T	T	G	A	A	T	C	T	T	G	T	A	A	T	T	T	A	T	T	T	A
79900B_BESC-220_H2		A	T	C	T	T	T	T	A	A	T	A	T	T	G	A	G	G	T	A	A	T	T	T	A	G	A	A	T	T	G	A	A	T	C	T	T	G	T	A	A	T	T	T	A	T	T	T	A
79900B_BESC-375_H1		A	T	C	T	T	T	T	A	A	T	A	T	T	G	A	G	G	T	A	A	T	T	T	A	G	A	A	T	T	G	A	A	T	C	T	T	G	T	A	A	T	T	T	A	T	T	T	A
79900B_BESC-375_H2		A	T	C	T	T	T	T	A	A	T	A	T	T	G	A	G	G	T	A	A	T	T	T	A	G	A	A	T	T	G	A	A	T	C	T	T	G	T	A	A	T	T	T	A	T	T	T	A
79900B_BESC-450_H1		A	T	C	T	T	T	T	A	A	T	A	T	T	G	A	G	G	T	A	A	T	T	T	A	G	A	A	T	T	G	A	A	T	C	T	T	G	T	A	A	T	T	T	A	T	T	T	A
79900B_BESC-450_H2		A	T	C	T	T	T	T	A	A	T	A	T	T	G	A	G	G	T	A	A	T	T	T	A	G	A	A	T	T	G	A	A	T	C	T	T	G	T	A	A	T	T	T	A	T	T	T	A
79900B_BESC-454_H1		A	T	C	T	T	T	T	A	A	T	A	T	T	G	A	G	G	T	A	A	T	T	T	A	G	A	A	T	T	G	A	A	T	C	T	T	G	T	A	A	T	T	T	A	T	T	T	A
79900B_BESC-847_H2		A	T	C	T	T	T	T	A	A	T	A	T	T	G	A	G	G	T	A	A	T	T	T	A	G	A	A	T	T	G	A	A	T	C	T	T	G	T	A	A	T	T	T	A	T	T	T	A
79900B_GW-9494_H1		A	T	C	T	T	T	T	A	A	T	A	T	T	G	A	G	G	T	A	A	T	T	T	A	G	A	A	T	T	G	A	A	T	C	T	T	G	T	A	A	T	T	T	A	T	T	T	A
79900B_BESC-883_H2		A	T	C	T	T	T	T	A	A	T	A	T	T	G	A	G	G	T	A	A	T	T	T	A	G	A	A	T	T	G	A	A	T	C	T	T	G	T	A	A	T	T	T	A	T	T	T	A
79900B_GW-7996_H2		A	T	C	T	T	T	T	A	A	T	A	T	T	G	A	G	G	T	A	A	T	T	T	A	G	A	A	T	T	G	A	A	T	C	T	T	G	T	A	A	T	T	T	A	T	T	T	A
79900B_BESC-1055_H2		A	T	C	T	T	T	T	A	A	T	A	T	T	G	A	G	G	T	A	A	T	T	T	A	G	A	A	T	T	G	A	A	T	C	T	T	G	T	A	A	T	T	T	A	T	T	T	A
79900B_BESC-241_H1		A	T	C	T	T	T	T	A	A	T	A	T	T	G	A	G	G	T	A	A	T	T	T	A	G	A	A	T	T	G	A	A	T	C	T	T	G	T	A	A	T	T	T	A	T	T	T	A
79900B_BESC-36_H2		A	T	C	T	T	T	T	A	A	T	A	T	T	G	A	G	G	T	A	A	T	T	T	A	G	A	A	T	T	G	A	A	T	C	T	T	G	T	A	A	T	T	T	A	T	T	T	A
79900B_GW-11033_H1		A	T	C	T	T	T	T	A	A	T	A	T	T	G	A	G	G	T	A	A	T	T	T	A	G	A	A	T	T	G	A	A	T	C	T	T	G	T	A	A	T	T	T	A	T	T	T	A
79900B_BESC-847_H1		A	T	C	T	T	T	T	A	A	T	A	T	T	G	A	G	G	T	A	A	T	T	T	A	G	A	A	T	T	G	A	A	T	C	T	T	G	T	A	A	T	T	T	A	T	T	T	A
79900B_GW-9494_H2		A	T	C	T	T	T	T	A	A	T	A	T	T	G	A	G	G	T	A	A	T	T	T	A	G	A	A	T	T	G	A	A	T	C	T	T	G	T	A	A	T	T	T	A	T	T	T	A
79900B_BESC-1121_H1		A	T	C	T	T	T	T	A	A	T	A	T	T	G	A	G	G	T	A	A	T	T	T	A	G	A	A	T	T	G	A	A	T	C	T	T	G	T	A	A	T	T	T	A	T	T	T	A
79900B_BESC-1156_H2		A	T	C	T	T	T	T	A	A	T	A	T	T	G	A	G	G	T	A	A	T	T	T	A	G	A	A	T	T	G	A	A	T	C	T	T	G	T	A	A	T	T	T	A	T	T	T	A
79900B_BESC-1156_H1		A	T	C	T	T	T	T	A	A	T	A	T	T	G	A	G	G	T	A	A	T	T	T	A	G	A	A	T	T	G	A	A	T	C	T	T	G	T	A	A	T	T	T	A	T	T	T	A
79900B_BESC-1058_H1		A	T	C	T	T	T	T	A	A	T	A	T	T	G	A	G	G	T	A	A	T	T	T	A	G	A	A	T	T	G	A	A	T	C	T	T	G	T	A	A	T	T	T	A	T	T	T	A
79900B_BESC-1095_H1		A	T	C	T	T	T	T	A	A	T	A	T	T	G	A	G	G	T	A	A	T	T	T	A	G	A	A	T	T	G	A	A	T	C	T	T	G	T	A	A	T	T	T	A	T	T	T	A
79900B_BESC-1038_H1		A	T	C	T	T	T	T	A	A	T	A	T	T	G	A	G	G	T	A	A	T	T	T	A	G	A	A	T	T	G	A	A	T	C	T	T	G	T	A	A	T	T	T	A	T	T	T	A
79900B_BESC-1103_H2		A	T	C	T	T	T	T	A	A	T	A	T	T	G	A	G	G	T	A	A	T	T	T	A	G	A	A	T	T	G	A	A	T	C	T	T	G	T	A	A	T	T	T	A	T	T	T	A
79900B_BESC-880_H1		A	T	C	T	T	T	T	A	A	T	A	T	T	G	A	G	G	T	A	A	T	T	T	A	G	A	A	T	T	G	A	A	T	C	T	T	G	T	A	A	T	T	T	A	T	T	T	A
79900B_BESC-817_H2		A	T	C	T	T	T	T	A	A	T	A	T	T	G	A	G	G	T	A	A	T	T	T	A	G	A	A	T	T	G	A	A	T	C	T	T	G	T	A	A	T	T	T	A	T	T	T	A
79900B_BESC-1058_H2		A	T	C	T	T	T	T	A	A	T	A	T	T	G	A	G	G	T	A	A	T	T	T	A	G	A	A	T	T	G	A	A	T	C	T	T	G	T	A	A	T	T	T	A	T	T	T	A
79900B_BESC-1103_H1		A	T	C	T	T	T	T	A	A	T	A	T	T	G	A	G	G	T	A	A	T	T	T	A	G	A	A	T	T	G	A	A	T	C	T	T	G	T	A	A	T	T	T	A	T	T	T	A
79900B_BESC-1121_H2		A	T	C	T	T	T	T	A	A	T	A	T	T	G	A	G	G	T	A	A	T	T	T	A	G	A	A	T	T	G	A	A	T	C	T	T	G	T	A	A	T	T	T	A	T	T	T	A
79900B_BESC-1160_H1		A	T	C	T	T	T	T	A	A	T	A	T	T	G	A	G	G	T	A	A	T	T	T	A	G	A	A	T	T	G	A	A	T	C	T	T	G	T	A	A	T	T	T	A	T	T	T	A
79900B_BESC-360_H1		A	T	C	T	T	T	T	A	A	T	A	T	T	G	A	G	G	T	A	A	T	T	T	A	G	A	A	T	T	G	A	A	T	C	T	T	G	T	A	A	T	T	T	A	T	T	T	A
79900B_BESC-880_H2		A	T	C	T	T	T	T	A	A	T	A	T	T	G	A	G	G	T	A	A	T	T	T	A	G	A	A	T	T	G	A	A	T	C	T	T	G	T	A	A	T	T	T	A	T	T	T	A
79900B_BESC-27_H1		A	T	C	T	T	T	T	A	A	T	A	T	T	G	A	G	G	T	A	A	T	T	T	A	G	A	A	T	T	G	A	A	T	C	T	T	G	T	A	A	T	T	T	A	T	T	T	A
79900B_BESC-27_H2		A	T	C	T	T	T	T	A	A	T	A	T	T	G	A	G	G	T	A	A	T	T	T	A	G	A	A	T	T	G	A	A	T	C	T	T	G	T	A	A	T	T	T	A	T	T	T	A
79900B_BESC-883_H1		A	T	C	T	T	T	T	A	A	T	A	T	T	G	A	G	G	T	A	A	T	T	T	A	G	A	A	T	T	G	A	A	T	C	T	T	G	T	A	A	T	T	T	A	T	T	T	A
79900B_CMBF-28N3_H1		A	T	C	T	T	T	T	A	A	T	A	T	T	G	A	G	G	T	A	A	T	T	T	A	G	A	A	T	T	G	A	A	T	C	T	T	G	T	A	A	T	T	T	A	T	T	T	A
79900B_CMBF-28N3_H2		A	T	C	T	T	T	T	A	A	T	A	T	T	G	A	G	G	T	A	A	T	T	T	A	G	A	A	T	T	G	A	A	T	C	T	T	G	T	A	A	T	T	T	A	T	T	T	A
79900B_BESC-1095_H2		A	T	C	T	T	T	T	A	A	T	A	T	T	G	A	G	G	T	A	A	T	T	T	A	G	A	A	T	T	G	A	A	T	C	T	T	G	T	A	A	T	T	T	A	T	T	T	A
79900C_BESC-360_H1		A	T	C	T	A	T	T	T	T	A	T	C	T	T	T	T	A	A	T	A	T	T	G	A	G	A	T	A	A	T	T	T	A	G	A	A	T	T	G	A	A	T	C	T	T	G	T	A
79900C_BESC-58_H1		A	T	C	T	A	T	T	T	T	A	T	C	T	T	T	T	A	A	T	A	T	T	G	A	G	A	T	A	A	T	T	T	A	G	A	A	T	T	G	A	A	T	C	T	T	G	T	A
79900C_BESC-832_H1		A	T	C	T	A	T	T	T	T	A	T	C	T	T	T	T	A	A	T	A	T	T	G	A	G	A	T	A	A	T	T	T	A	G	A	A	T	T	G	A	A	T	C	T	T	G	T	A
79900C_BESC-880_H2		A	T	C	T	A	T	T	T	T	A	T	C	T	T	T	T	A	A	T	A	T	T	G	A	G	A	T	A	A	T	T	T	A	G	A	A	T	T	G	A	A	T	C	T	T	G	T	A
79900C_BESC-27_H1		A	T	C	T	A	T	T	T	T	A	T	C	T	T	T	T	A	A	T	A	T	T	G	A	G	A	T	A	A	T	T	T	A	G	A	A	T	T	G	A	A	T	C	T	T	G	T	A
79900C_GW-9595_H1		A	T	C	T	A	T	T	C	T	A	T	C	T	T	T	T	A	A	T	A	T	T	G	A	G	A	T	A	A	T	T	T	A	G	A	A	T	T	G	A	A	T	C	T	T	G	T	A
79900C_BESC-239_H1		A	T	C	T	A	T	T	T	T	A	T	C	T	T	T	T	A	A	T	A	T	T	G	A	G	A	T	A	A	T	T	T	A	G	A	A	T	T	G	A	A	T	C	T	T	G	T	A
79900C_CMBF-28-3		A	T	C	T	A	T	T	C	T	A	T	C	T	T	T	T	A	A	T	A	T	T	G	A	G	A	T	A	A	T	T	T	A	G	A	A	T	T	G	A	A	T	C	T	T	G	T	A
[truncated: 1,208 more columns]
