# Supplementary material for: Telomere-to-telomere assemblies of chromosome 10 reveal complex adaptive variation of 3-ketoacyl-CoA-synthases in Populus trichocarpa likely driven by Helitrons
Source: For Res (Fayettev). 2026 Jun 8;6:e019. doi: 10.48130/forres-0026-0019 (PMC13253262; doi:10.48130/forres-0026-0019)
Supplement: Supplementary file 1 — Supplementary data to this article can be found online. [file forres-0026-0019-S1.zip › 10.48130_forres-0026-0019-Suppl-TableS8.xlsx]

## Sheet: S8a
Table S8a	3' end of genes showing expected GA (TC start in the opposite direction) that could be a Helitron initiation. Stop codons shown in red. The exception str 79900B and 79900C.
	Potri.010G079500	BESC-1038_H1		T	A	A	A	A	A	C	A	A	T	A	T	C	A	T	C	T	C	G	G	A	A	A
	Potri.010G079500	BESC-1038_H2		T	A	A	A	A	A	C	A	A	T	A	T	C	A	T	C	T	C	G	G	A	A	A
	Potri.010G079500	BESC-1095_H2		T	A	A	A	A	A	C	A	A	T	A	T	C	A	T	C	T	C	G	G	A	A	A
	Potri.010G079500	BESC-1103_H2		T	A	A	A	A	A	C	A	A	T	A	T	C	A	T	C	T	C	G	G	A	A	A
	Potri.010G079500	BESC-1156_H2		T	A	A	A	A	A	C	A	A	T	A	T	C	A	T	C	T	C	G	G	A	A	A
	Potri.010G079500	BESC-1160_H1		T	A	A	A	A	A	C	A	A	T	A	T	C	A	T	C	T	C	G	G	A	A	A
	Potri.010G079500	BESC-1160_H2		T	A	A	A	A	A	C	A	A	T	A	T	C	A	T	C	T	C	G	G	A	A	A
	Potri.010G079500	BESC-201_H1		T	A	A	A	A	A	C	A	A	T	A	T	C	A	T	C	T	C	G	G	A	A	A
	Potri.010G079500	BESC-201_H2		T	A	A	A	A	A	C	A	A	T	A	T	C	A	T	C	T	C	G	G	A	A	A
	Potri.010G079500	BESC-220_H2		T	A	A	A	A	A	C	A	A	T	A	T	C	A	T	C	T	C	G	G	A	A	A
	Potri.010G079500	BESC-36_H2		T	A	A	A	A	A	C	A	A	T	A	T	C	A	T	C	T	C	G	G	A	A	A
	Potri.010G079500	BESC-375_H1		T	A	A	A	A	A	C	A	A	T	A	T	C	A	T	C	T	C	G	G	A	A	A
	Potri.010G079500	BESC-375_H2		T	A	A	A	A	A	C	A	A	T	A	T	C	A	T	C	T	C	G	G	A	A	A
	Potri.010G079500	BESC-377_H1		T	A	A	A	A	A	C	A	A	T	A	T	C	A	T	C	T	C	G	G	A	A	A
	Potri.010G079500	BESC-438_H1		T	A	A	A	A	A	C	A	A	T	A	T	C	A	T	C	T	C	G	G	A	A	A
	Potri.010G079500	BESC-450_H1		T	A	A	A	A	A	C	A	A	T	A	T	C	A	T	C	T	C	G	G	A	A	A
	Potri.010G079500	BESC-450_H2		T	A	A	A	A	A	C	A	A	T	A	T	C	A	T	C	T	C	G	G	A	A	A
	Potri.010G079500	BESC-454_H1		T	A	A	A	A	A	C	A	A	T	A	T	C	A	T	C	T	C	G	G	A	A	A
	Potri.010G079500	BESC-56_H1		T	A	A	A	A	A	C	A	A	T	A	T	C	A	T	C	T	C	G	G	A	A	A
	Potri.010G079500	BESC-60_H1		T	A	A	A	A	A	C	A	A	T	A	T	C	A	T	C	T	C	G	G	A	A	A
	Potri.010G079500	BESC-817_H2		T	A	A	A	A	A	C	A	A	T	A	T	C	A	T	C	T	C	G	G	A	A	A
	Potri.010G079500	BESC-847_H1		T	A	A	A	A	A	C	A	A	T	A	T	C	A	T	C	T	C	G	G	A	A	A
	Potri.010G079500	BESC-847_H2		T	A	A	A	A	A	C	A	A	T	A	T	C	A	T	C	T	C	G	G	A	A	A
	Potri.010G079500	BESC-869_H1		T	A	A	A	A	A	C	A	A	T	A	T	C	A	T	C	T	C	G	G	A	A	A
	Potri.010G079500	BESC-880_H1		T	A	A	A	A	A	C	A	A	T	A	T	C	A	T	C	T	C	G	G	A	A	A
	Potri.010G079500	BESC-883_H2		T	A	A	A	A	A	C	A	A	T	A	T	C	A	T	C	T	C	G	G	A	A	A
	Potri.010G079500	BESC-901_H2		T	A	A	A	A	A	C	A	A	T	A	T	C	A	T	C	T	C	G	G	A	A	A
	Potri.010G079500	GW-11033_H1		T	A	A	A	A	A	C	A	A	T	A	T	C	A	T	C	T	C	G	G	A	A	A
	Potri.010G079500	GW-11033_H2		T	A	A	A	A	A	C	A	A	T	A	T	C	A	T	C	T	C	G	G	A	A	A
	Potri.010G079500	GW-9494_H1		T	A	A	A	A	A	C	A	A	T	A	T	C	A	T	C	T	C	G	G	A	A	A
	Potri.010G079500	GW-9494_H2		T	A	A	A	A	A	C	A	A	T	A	T	C	A	T	C	T	C	G	G	A	A	A
	Potri.010G079500	GW-9595_H2		T	A	A	A	A	A	C	A	A	T	A	T	C	A	T	C	T	C	G	G	A	A	A
	Potri.010G079500_L75F	BESC-465_H2		T	A	A	A	A	A	C	A	A	T	A	T	C	A	T	C	T	C	G	G	A	A	A
	Potri.010G079500_L75F	BESC-58_H2		T	A	A	A	A	A	C	A	A	T	A	T	C	A	T	C	T	C	G	G	A	A	A
	Potri.010G079500_Q17P	BESC-377_H2		T	A	A	A	A	A	C	A	A	T	A	T	C	A	T	C	T	C	G	G	A	A	A
	Potri.010G079500_Q77E	BESC-1156_H1		T	A	A	A	A	A	C	A	A	T	A	T	C	A	T	C	T	C	G	G	A	A	A
	Potri.010G079500_Q77E	BESC-239_H1		T	A	A	A	A	A	C	A	A	T	A	T	C	A	T	C	T	C	G	G	A	A	A
	Potri.010G079500_Q77E	BESC-27_H1		T	A	A	A	A	A	C	A	A	T	A	T	C	A	T	C	T	C	G	G	A	A	A
	Potri.010G079500_Q77E	BESC-27_H2		T	A	A	A	A	A	C	A	A	T	A	T	C	A	T	C	T	C	G	G	A	A	A
	Potri.010G079500_Q77E	BESC-360_H1		T	A	A	A	A	A	C	A	A	T	A	T	C	A	T	C	T	C	G	G	A	A	A
	Potri.010G079500_Q77E	BESC-58_H1		T	A	A	A	A	A	C	A	A	T	A	T	C	A	T	C	T	C	G	G	A	A	A
	Potri.010G079500_Q77E	BESC-832_H1		T	A	A	A	A	A	C	A	A	T	A	T	C	A	T	C	T	C	G	G	A	A	A
	Potri.010G079500_Q77E	BESC-880_H2		T	A	A	A	A	A	C	A	A	T	A	T	C	A	T	C	T	C	G	G	A	A	A
	Potri.010G079500_Q77E	BESC-883_H1		T	A	A	A	A	A	C	A	A	T	A	T	C	A	T	C	T	C	G	G	A	A	A
	Potri.010G079500_Q77E	CMBF-28-3_H1		T	A	A	A	A	A	C	A	A	T	A	T	C	A	T	C	T	C	G	G	A	A	A
	Potri.010G079500_Q77E	CMBF-28-3_H2		T	A	A	A	A	A	C	A	A	T	A	T	C	A	T	C	T	C	G	G	A	A	A
	Potri.010G079500_Q77E	GW-9595_H1		T	A	A	A	A	A	C	A	A	T	A	T	C	A	T	C	T	C	G	G	A	A	A
	Potri.010G079500_Q77E_P20H	BESC-36_H1		T	A	A	A	A	A	C	A	A	T	A	T	C	A	T	C	T	C	G	G	A	A	A
	Potri.010G079500_S124P	BESC-241_H1		T	A	A	A	A	A	C	A	A	T	A	T	C	A	T	C	T	C	G	G	A	A	A
	Potri.010G079500_S124P	BESC-241_H2		T	A	A	A	A	A	C	A	A	T	A	T	C	A	T	C	T	C	G	G	A	A	A
	Potri.010G079500_S124P	BESC-360_H2		T	A	A	A	A	A	C	A	A	T	A	T	C	A	T	C	T	C	G	G	A	A	A
	Potri.010G079500_S124P	BESC-438_H2		T	A	A	A	A	A	C	A	A	T	A	T	C	A	T	C	T	C	G	G	A	A	A
	Potri.010G079500_S124P	BESC-454_H2		T	A	A	A	A	A	C	A	A	T	A	T	C	A	T	C	T	C	G	G	A	A	A
	Potri.010G079500_S124P	BESC-465_H1		T	A	A	A	A	A	C	A	A	T	A	T	C	A	T	C	T	C	G	G	A	A	A
	Potri.010G079500_S124P	BESC-817_H1		T	A	A	A	A	A	C	A	A	T	A	T	C	A	T	C	T	C	G	G	A	A	A
	Potri.010G079500_S124P	SKWD-24-3_H2		T	A	A	A	A	A	C	A	A	T	A	T	C	A	T	C	T	C	G	G	A	A	A
	Potri.010G079500_S124P_K163I	BESC-239_H2		T	A	A	A	A	A	C	A	A	T	A	T	C	A	T	C	T	C	G	G	A	A	A
	Potri.010G079500_S124P_K163I	BESC-832_H2		T	A	A	A	A	A	C	A	A	T	A	T	C	A	T	C	T	C	G	G	A	A	A
	Potri.010G079500_S124P_K163I	BESC-901_H1		T	A	A	A	A	A	C	A	A	T	A	T	C	A	T	C	T	C	G	G	A	A	A
	Potri.010G079500_S124P_K163I	GW-7996_H2		T	A	A	A	A	A	C	A	A	T	A	T	C	A	T	C	T	C	G	G	A	A	A
	Potri.010G079500_S124P_K163I_E270Q	SKWD-24-3_H1		T	A	A	A	A	A	C	A	A	T	A	T	C	A	T	C	T	C	G	G	A	A	A
	Potri.010G079700	BESC-1038_H1		T	A	A	A	A	A	C	G	T	C	A	T	C	T	C	G	G	A	A	A	A	A	A
	Potri.010G079700	BESC-1103_H2		T	A	A	A	A	A	C	G	T	C	A	T	C	T	C	G	G	A	A	A	A	A	A
	Potri.010G079700	BESC-1156_H2		T	A	A	A	A	A	C	G	T	C	A	T	C	T	C	G	G	A	A	A	A	A	A
	Potri.010G079700	BESC-1160_H2		T	A	A	A	A	A	C	G	T	C	A	T	C	T	C	G	G	A	A	A	A	A	A
	Potri.010G079700	BESC-220_H2		T	A	A	A	A	A	C	G	T	C	A	T	C	T	C	G	G	A	A	A	A	A	A
	Potri.010G079700	BESC-239_H2		T	A	A	A	A	A	C	G	T	C	A	T	C	T	C	G	G	A	A	A	A	A	A
	Potri.010G079700	BESC-36_H2		T	A	A	A	A	A	C	G	T	C	A	T	C	T	C	G	G	A	A	A	A	A	A
	Potri.010G079700	BESC-375_H1		T	A	A	A	A	A	C	G	T	C	A	T	C	T	C	G	G	A	A	A	A	A	A
	Potri.010G079700	BESC-375_H2		T	A	A	A	A	A	C	G	T	C	A	T	C	T	C	G	G	A	A	A	A	A	A
	Potri.010G079700	BESC-377_H1		T	A	A	A	A	A	C	G	T	C	A	T	C	T	C	G	G	A	A	A	A	A	A
	Potri.010G079700	BESC-438_H1		T	A	A	A	A	A	C	G	T	C	A	T	C	T	C	G	G	A	A	A	A	A	A
	Potri.010G079700	BESC-450_H1		T	A	A	A	A	A	C	G	T	C	A	T	C	T	C	G	G	A	A	A	A	A	A
	Potri.010G079700	BESC-450_H2		T	A	A	A	A	A	C	G	T	C	A	T	C	T	C	G	G	A	A	A	A	A	A
	Potri.010G079700	BESC-454_H1		T	A	A	A	A	A	C	G	T	C	A	T	C	T	C	G	G	A	A	A	A	A	A
	Potri.010G079700	BESC-56_H1		T	A	A	A	A	A	C	G	T	C	A	T	C	T	C	G	G	A	A	A	A	A	A
	Potri.010G079700	BESC-60_H1		T	A	A	A	A	A	C	G	T	C	A	T	C	T	C	G	G	A	A	A	A	A	A
	Potri.010G079700	BESC-817_H2		T	A	A	A	A	A	C	G	T	C	A	T	C	T	C	G	G	A	A	A	A	A	A
	Potri.010G079700	BESC-832_H2		T	A	A	A	A	A	C	G	T	C	A	T	C	T	C	G	G	A	A	A	A	A	A
	Potri.010G079700	BESC-847_H1		T	A	A	A	A	A	C	G	T	C	A	T	C	T	C	G	G	A	A	A	A	A	A
	Potri.010G079700	BESC-847_H2		T	A	A	A	A	A	C	G	T	C	A	T	C	T	C	G	G	A	A	A	A	A	A
	Potri.010G079700	BESC-869_H1		T	A	A	A	A	A	C	G	T	C	A	T	C	T	C	G	G	A	A	A	A	A	A
	Potri.010G079700	BESC-869_H2		T	A	A	A	A	A	C	G	T	C	A	T	C	T	C	G	G	A	A	A	A	A	A
	Potri.010G079700	BESC-880_H1		T	A	A	A	A	A	C	G	T	C	A	T	C	T	C	G	G	A	A	A	A	A	A
	Potri.010G079700	BESC-883_H2		T	A	A	A	A	A	C	G	T	C	A	T	C	T	C	G	G	A	A	A	A	A	A
	Potri.010G079700	BESC-901_H1		T	A	A	A	A	A	C	G	T	C	A	T	C	T	C	G	G	A	A	A	A	A	A
	Potri.010G079700	GW-11033_H1		T	A	A	A	A	A	C	G	T	C	A	T	C	T	C	G	G	A	A	A	A	A	A
	Potri.010G079700	GW-11033_H2		T	A	A	A	A	A	C	G	T	C	A	T	C	T	C	G	G	A	A	A	A	A	A
	Potri.010G079700	GW-9494_H1		T	A	A	A	A	A	C	G	T	C	A	T	C	T	C	G	G	A	A	A	A	A	A
	Potri.010G079700	GW-9494_H2		T	A	A	A	A	A	C	G	T	C	A	T	C	T	C	G	G	A	A	A	A	A	A
	Potri.010G079700	GW-9595_H2		T	A	A	A	A	A	C	G	T	C	A	T	C	T	C	G	G	A	A	A	A	A	A
	Potri.010G079700_Y48S	BESC-1160_H1		T	A	A	A	A	A	C	G	T	C	A	T	C	T	C	G	G	A	A	A	A	A	A
	Potri.010G079700_Y48S	BESC-201_H1		T	A	A	A	A	A	C	G	T	C	A	T	C	T	C	G	G	A	A	A	A	A	A
	Potri.010G079700_Y48S	BESC-36_H1		T	A	A	A	A	A	C	G	T	C	A	T	C	T	C	G	G	A	A	A	A	A	A
	Potri.010G079700_Y48S	BESC-377_H2		T	A	A	A	A	A	C	G	T	C	A	T	C	T	C	G	G	A	A	A	A	A	A
	Potri.010G079700_Y48S_A253P	BESC-1095_H2		T	A	A	A	A	A	C	G	T	C	A	T	C	T	C	G	G	A	A	A	A	A	A
	Potri.010G079700_Y48S	BESC-201_H2		T	A	A	A	A	A	C	G	T	C	A	T	C	T	C	G	G	A	A	A	A	A	A
	Potri.010G079700_Y48S	BESC-241_H1		T	A	A	A	A	A	C	G	T	C	A	T	C	T	C	G	G	A	A	A	A	A	A
	Potri.010G079700_Y48S	BESC-241_H2		T	A	A	A	A	A	C	G	T	C	A	T	C	T	C	G	G	A	A	A	A	A	A
	Potri.010G079700_Y48S	BESC-360_H2		T	A	A	A	A	A	C	G	T	C	A	T	C	T	C	G	G	A	A	A	A	A	A
	Potri.010G079700_Y48S	BESC-438_H2		T	A	A	A	A	A	C	G	T	C	A	T	C	T	C	G	G	A	A	A	A	A	A
	Potri.010G079700_Y48S	BESC-454_H2		T	A	A	A	A	A	C	G	T	C	A	T	C	T	C	G	G	A	A	A	A	A	A
	Potri.010G079700_Y48S	BESC-465_H1		T	A	A	A	A	A	C	G	T	C	A	T	C	T	C	G	G	A	A	A	A	A	A
	Potri.010G079700_Y48S	BESC-465_H2		T	A	A	A	A	A	C	G	T	C	A	T	C	T	C	G	G	A	A	A	A	A	A
	Potri.010G079700_Y48S	BESC-58_H2		T	A	A	A	A	A	C	G	T	C	A	T	C	T	C	G	G	A	A	A	A	A	A
	Potri.010G079700_Y48S	BESC-817_H1		T	A	A	A	A	A	C	G	T	C	A	T	C	T	C	G	G	A	A	A	A	A	A
	Potri.010G079700_Y48S	GW-7996_H2		T	A	A	A	A	A	C	G	T	C	A	T	C	T	C	G	G	A	A	A	A	A	A
	Potri.010G079700_Y48S	SKWD-24-3_H1		T	A	A	A	A	A	C	G	T	C	A	T	C	T	C	G	G	A	A	A	A	A	A
	Potri.010G079700_Y48S	SKWD-24-3_H2		T	A	A	A	A	A	C	G	T	C	A	T	C	T	C	G	G	A	A	A	A	A	A
	Potri.010G079700_Y48S_Q130L	BESC-1038_H2		T	A	A	A	A	A	C	G	T	C	A	T	C	T	C	G	G	A	A	A	A	A	A
	Potri.010G080000	BESC-1160_H2		T	A	A	A	A	A	C	G	T	C	A	T	C	T	C	G	G	A	A	A	A	A	A
	Potri.010G080000	BESC-1038_H1		T	A	A	A	A	A	C	G	T	C	A	T	C	T	T	G	G	A	A	A	A	A	A
	Potri.010G080000	BESC-1055_H2		T	A	A	A	A	A	C	G	T	C	A	T	C	T	C	G	G	A	A	A	A	A	A
	Potri.010G080000	BESC-1058_H1		T	A	A	A	A	A	C	G	T	C	A	T	C	T	C	G	G	A	A	A	A	A	A
	Potri.010G080000	BESC-1058_H2		T	A	A	A	A	A	C	G	T	C	A	T	C	T	C	G	G	A	A	A	A	A	A
	Potri.010G080000	BESC-1095_H1		T	A	A	A	A	A	C	G	T	C	A	T	C	T	C	G	G	A	A	A	A	A	A
	Potri.010G080000	BESC-1103_H1		T	A	A	A	A	A	C	G	T	C	A	T	C	T	C	G	G	A	A	A	A	A	A
	Potri.010G080000	BESC-1103_H2		T	A	A	A	A	A	C	G	T	C	A	T	C	T	T	G	G	A	A	A	A	A	A
	Potri.010G080000	BESC-1156_H1		T	A	A	A	A	A	C	G	T	C	A	T	C	T	C	G	G	A	A	A	A	A	A
	Potri.010G080000	BESC-1156_H2		T	A	A	A	A	A	C	G	T	C	A	T	C	T	C	G	G	A	A	A	A	A	A
	Potri.010G080000	BESC-1160_H1		T	A	A	A	A	A	C	G	T	C	A	T	C	T	C	G	G	A	A	A	A	A	A
	Potri.010G080000	BESC-239_H1		T	A	A	A	A	A	C	G	T	C	A	T	C	T	C	G	G	A	A	A	A	A	A
	Potri.010G080000	BESC-239_H2		T	A	A	A	A	A	C	G	T	C	A	T	C	T	C	G	G	A	A	A	A	A	A
	Potri.010G080000	BESC-27_H1		T	A	A	A	A	A	C	G	T	C	A	T	C	T	C	G	G	A	A	A	A	A	A
	Potri.010G080000	BESC-27_H2		T	A	A	A	A	A	C	G	T	C	A	T	C	T	C	G	G	A	A	A	A	A	A
	Potri.010G080000	BESC-360_H1		T	A	A	A	A	A	C	G	T	C	A	T	C	T	C	G	G	A	A	A	A	A	A
	Potri.010G080000	BESC-450_H1		T	A	A	A	A	A	C	G	T	C	A	T	C	T	C	G	G	A	A	A	A	A	A
	Potri.010G080000	BESC-58_H1		T	A	A	A	A	A	C	G	T	C	A	T	C	T	C	G	G	A	A	A	A	A	A
	Potri.010G080000	BESC-58_H2		T	A	A	A	A	A	C	G	T	C	A	T	C	T	C	G	G	A	A	A	A	A	A
	Potri.010G080000	BESC-832_H1		T	A	A	A	A	A	C	G	T	C	A	T	C	T	C	G	G	A	A	A	A	A	A
	Potri.010G080000	BESC-832_H2		T	A	A	A	A	A	C	G	T	C	A	T	C	T	C	G	G	A	A	A	A	A	A
	Potri.010G080000	BESC-880_H2		T	A	A	A	A	A	C	G	T	C	A	T	C	T	C	G	G	A	A	A	A	A	A
	Potri.010G080000	BESC-883_H1		T	A	A	A	A	A	C	G	T	C	A	T	C	T	C	G	G	A	A	A	A	A	A
	Potri.010G080000	BESC-901_H1		T	A	A	A	A	A	C	G	T	C	A	T	C	T	C	G	G	A	A	A	A	A	A
	Potri.010G080000	BESC-901_H2		T	A	A	A	A	A	C	G	T	C	A	T	C	T	C	G	G	A	A	A	A	A	A
	Potri.010G080000	CMBF-28-3_H2		T	A	A	A	A	A	C	G	T	C	A	T	C	T	C	G	G	A	A	A	A	A	A
	Potri.010G080000	GW-11033_H2		T	A	A	A	A	A	C	G	T	C	A	T	C	T	C	G	G	A	A	A	A	A	A
	Potri.010G080000	GW-7996_H2		T	A	A	A	A	A	C	G	T	C	A	T	C	T	C	G	G	A	A	A	A	A	A
	Potri.010G080000	GW-9494_H1		T	A	A	A	A	A	C	G	T	C	A	T	C	T	C	G	G	A	A	A	A	A	A
	Potri.010G080000	GW-9595_H1		T	A	A	A	A	A	C	G	T	C	A	T	C	T	C	G	G	A	A	A	A	A	A
	Potri.010G080000	GW-9595_H2		T	A	A	A	A	A	C	G	T	C	A	T	C	T	C	G	G	A	A	A	A	A	A
	Potri.010G080000_A170T	BESC-1095_H2		T	A	A	A	A	A	C	G	T	C	A	T	C	T	C	G	G	A	A	A	A	A	A
	Potri.010G080000_A170T	BESC-817_H2		T	A	A	A	A	A	C	G	T	C	A	T	C	T	C	G	G	A	A	A	A	A	A
	Potri.010G080000_F229L	BESC-241_H1		T	A	A	A	A	A	C	G	T	C	A	T	C	T	C	G	G	A	A	A	A	A	A
	Potri.010G080000_F229L	BESC-847_H1		T	A	A	A	A	A	C	G	T	C	A	T	C	T	C	G	G	A	A	A	A	A	A
	Potri.010G080000_F229L	GW-9494_H2		T	A	A	A	A	A	C	G	T	C	A	T	C	T	C	G	G	A	A	A	A	A	A
	Potri.010G080000_L376V	BESC-1121_H2		T	A	A	A	A	A	C	G	T	C	A	T	C	T	C	G	G	A	A	A	A	A	A
	Potri.010G080000_Y438S	BESC-220_H2		T	A	A	A	A	A	C	A	A	T	A	T	C	A	T	C	T	C	G	G	A	A	A
	Potri.010G080000_Y438S	BESC-375_H1		T	A	A	A	A	A	C	A	A	T	A	T	C	A	T	C	T	C	G	G	A	A	A
	Potri.010G080000_Y438S	BESC-375_H2		T	A	A	A	A	A	C	A	A	T	A	T	C	A	T	C	T	C	G	G	A	A	A
	Potri.010G080000_Y438S	BESC-377_H1		T	A	A	A	A	A	C	A	A	T	A	T	C	A	T	C	T	C	G	G	A	A	A
	Potri.010G080000_Y438S	BESC-438_H1		T	A	A	A	A	A	C	A	A	T	A	T	C	A	T	C	T	C	G	G	A	A	A
	Potri.010G080000_Y438S	BESC-450_H2		T	A	A	A	A	A	C	A	A	T	A	T	C	A	T	C	T	C	G	G	A	A	A
	Potri.010G080000_Y438S	BESC-454_H1		T	A	A	A	A	A	C	A	A	T	A	T	C	A	T	C	T	C	G	G	A	A	A
	Potri.010G080000_Y438S	BESC-56_H1		T	A	A	A	A	A	C	A	A	T	A	T	C	A	T	C	T	C	G	G	A	A	A
	Potri.010G080000_Y438S	BESC-60_H1		T	A	A	A	A	A	C	A	A	T	A	T	C	A	T	C	T	C	G	G	A	A	A
	Potri.010G080000_Y438S	BESC-847_H2		T	A	A	A	A	A	C	A	A	T	A	T	C	A	T	C	T	C	G	G	A	A	A
	Potri.010G080000_Y438S	BESC-869_H1		T	A	A	A	A	A	C	A	A	T	A	T	C	A	T	C	T	C	G	G	A	A	A
	Potri.010G080000_Y438S	BESC-869_H2		T	A	A	A	A	A	C	A	A	T	A	T	C	A	T	C	T	C	G	G	A	A	A
	Potri.010G080000_Y438S	BESC-880_H1		T	A	A	A	A	A	C	A	A	T	A	T	C	A	T	C	T	C	G	G	A	A	A
	Potri.010G080000_Y438S	BESC-883_H2		T	A	A	A	A	A	C	A	A	T	A	T	C	A	T	C	T	C	G	G	A	A	A
	Potri.010G080200B	BESC-109_H1		T	A	A	A	A	A	C	G	T	C	A	T	C	T	C	G	G	A	A	A	A	A	A
	Potri.010G080200B	BESC-109_H2		T	A	A	A	A	A	C	G	T	C	A	T	C	T	C	G	G	A	A	A	A	A	A
	Potri.010G080200B	BESC-113_H1		T	A	A	A	A	A	C	G	T	C	A	T	C	T	C	G	G	A	A	A	A	A	A
	Potri.010G080200B	BESC-113_H2		T	A	A	A	A	A	C	G	T	C	A	T	C	T	C	G	G	A	A	A	A	A	A
	Potri.010G080200B	BESC-220_H1		T	A	A	A	A	A	C	G	T	C	A	T	C	T	C	G	G	A	A	A	A	A	A
	Potri.010G080200B	BESC-56_H2		T	A	A	A	A	A	C	G	T	C	A	T	C	T	C	G	G	A	A	A	A	A	A
	Potri.010G080200B	BESC-60_H2		T	A	A	A	A	A	C	G	T	C	A	T	C	T	C	G	G	A	A	A	A	A	A
	Potri.010G080200B	GW-7996_H1		T	A	A	A	A	A	C	G	T	C	A	T	C	T	C	G	G	A	A	A	A	A	A
	Potri.010G080200G_Y440S	BESC-1160_H1		T	A	A	A	A	A	C	A	A	T	A	T	C	A	T	C	T	C	G	G	A	A	A
	Potri.010G080200C	BESC-239_H1		T	A	A	A	A	A	C	A	A	T	A	T	C	A	T	C	T	C	G	G	A	A	A
	Potri.010G080200C	BESC-27_H1		T	A	A	A	A	A	C	A	A	T	A	T	C	A	T	C	T	C	G	G	A	A	A
	Potri.010G080200C	BESC-360_H1		T	A	A	A	A	A	C	A	A	T	A	T	C	A	T	C	T	C	G	G	A	A	A
	Potri.010G080200C	BESC-58_H1		T	A	A	A	A	A	C	A	A	T	A	T	C	A	T	C	T	C	G	G	A	A	A
	Potri.010G080200C	BESC-832_H1		T	A	A	A	A	A	C	A	A	T	A	T	C	A	T	C	T	C	G	G	A	A	A
	Potri.010G080200C	BESC-880_H2		T	A	A	A	A	A	C	A	A	T	A	T	C	A	T	C	T	C	G	G	A	A	A
	Potri.010G080200C	BESC-883_H1		T	A	A	A	A	A	C	A	A	T	A	T	C	A	T	C	T	C	G	G	A	A	A
	Potri.010G080200C	CMBF-28-3_H2		T	A	A	A	A	A	C	A	A	T	A	T	C	A	T	C	T	C	G	G	A	A	A
	Potri.010G080200C	GW-9595_H1		T	A	A	A	A	A	C	A	A	T	A	T	C	A	T	C	T	C	G	G	A	A	A
	Potri.010G080200C_K199N	BESC-27_H2		T	A	A	A	A	A	C	A	A	T	A	T	C	A	T	C	T	C	G	G	A	A	A
	Potri.010G080200E	BESC-201_H2		T	A	A	A	A	A	C	A	A	T	A	T	C	A	T	C	T	C	G	G	A	A	A
	Potri.010G080200A	BESC-1038_H1		T	A	A	A	A	A	C	G	T	C	A	T	C	T	C	G	G	A	A	A	A	A	A
	Potri.010G080200A	BESC-1095_H2		T	A	A	A	A	A	C	G	T	C	A	T	C	T	C	G	G	A	A	A	A	A	A
	Potri.010G080200A	BESC-109_H1		T	A	A	A	A	A	C	G	T	C	A	T	C	T	C	G	G	A	A	A	A	A	A
	Potri.010G080200A	BESC-109_H2		T	A	A	A	A	A	C	G	T	C	A	T	C	T	C	G	G	A	A	A	A	A	A
	Potri.010G080200A	BESC-1103_H1		T	A	A	A	A	A	C	G	T	C	A	T	C	T	C	G	G	A	A	A	A	A	A
	Potri.010G080200A	BESC-1103_H2		T	A	A	A	A	A	C	G	T	C	A	T	C	T	C	G	G	A	A	A	A	A	A
	Potri.010G080200A	BESC-113_H1		T	A	A	A	A	A	C	G	T	C	A	T	C	T	C	G	G	A	A	A	A	A	A
	Potri.010G080200A	BESC-113_H2		T	A	A	A	A	A	C	G	T	C	A	T	C	T	C	G	G	A	A	A	A	A	A
	Potri.010G080200A	BESC-1156_H1		T	A	A	A	A	A	C	G	T	C	A	T	C	T	C	G	G	A	A	A	A	A	A
	Potri.010G080200A	BESC-1156_H2		T	A	A	A	A	A	C	G	T	C	A	T	C	T	C	G	G	A	A	A	A	A	A
	Potri.010G080200A	BESC-1160_H1		T	A	A	A	A	A	C	G	T	C	A	T	C	T	C	G	G	A	A	A	A	A	A
	Potri.010G080200A	BESC-1160_H2		T	A	A	A	A	A	C	G	T	C	A	T	C	T	C	G	G	A	A	A	A	A	A
	Potri.010G080200A	BESC-220_H1		T	A	A	A	A	A	C	G	T	C	A	T	C	T	C	G	G	A	A	A	A	A	A
	Potri.010G080200A	BESC-220_H2		T	A	A	A	A	A	C	G	T	C	A	T	C	T	C	G	G	A	A	A	A	A	A
	Potri.010G080200A	BESC-239_H2		T	A	A	A	A	A	C	G	T	C	A	T	C	T	C	G	G	A	A	A	A	A	A
	Potri.010G080200A	BESC-241_H1		T	A	A	A	A	A	C	G	T	C	A	T	C	T	C	G	G	A	A	A	A	A	A
	Potri.010G080200A	BESC-36_H2		T	A	A	A	A	A	C	G	T	C	A	T	C	T	C	G	G	A	A	A	A	A	A
	Potri.010G080200A	BESC-375_H1		T	A	A	A	A	A	C	G	T	C	A	T	C	T	C	G	G	A	A	A	A	A	A
	Potri.010G080200A	BESC-375_H2		T	A	A	A	A	A	C	G	T	C	A	T	C	T	C	G	G	A	A	A	A	A	A
	Potri.010G080200A	BESC-377_H1		T	A	A	A	A	A	C	G	T	C	A	T	C	T	C	G	G	A	A	A	A	A	A
	Potri.010G080200A	BESC-438_H1		T	A	A	A	A	A	C	G	T	C	A	T	C	T	C	G	G	A	A	A	A	A	A
	Potri.010G080200A	BESC-450_H1		T	A	A	A	A	A	C	G	T	C	A	T	C	T	C	G	G	A	A	A	A	A	A
	Potri.010G080200A	BESC-450_H2		T	A	A	A	A	A	C	G	T	C	A	T	C	T	C	G	G	A	A	A	A	A	A
	Potri.010G080200A	BESC-454_H1		T	A	A	A	A	A	C	G	T	C	A	T	C	T	C	G	G	A	A	A	A	A	A
	Potri.010G080200A	BESC-56_H1		T	A	A	A	A	A	C	G	T	C	A	T	C	T	C	G	G	A	A	A	A	A	A
	Potri.010G080200A	BESC-56_H2		T	A	A	A	A	A	C	G	T	C	A	T	C	T	C	G	G	A	A	A	A	A	A
	Potri.010G080200A	BESC-58_H2		T	A	A	A	A	A	C	G	T	C	A	T	C	T	C	G	G	A	A	A	A	A	A
	Potri.010G080200A	BESC-60_H1		T	A	A	A	A	A	C	G	T	C	A	T	C	T	C	G	G	A	A	A	A	A	A
	Potri.010G080200A	BESC-60_H2		T	A	A	A	A	A	C	G	T	C	A	T	C	T	C	G	G	A	A	A	A	A	A
	Potri.010G080200A	BESC-817_H2		T	A	A	A	A	A	C	G	T	C	A	T	C	T	C	G	G	A	A	A	A	A	A
	Potri.010G080200A	BESC-832_H2		T	A	A	A	A	A	C	G	T	C	A	T	C	T	C	G	G	A	A	A	A	A	A
	Potri.010G080200A	BESC-847_H1		T	A	A	A	A	A	C	G	T	C	A	T	C	T	C	G	G	A	A	A	A	A	A
	Potri.010G080200A	BESC-847_H2		T	A	A	A	A	A	C	G	T	C	A	T	C	T	C	G	G	A	A	A	A	A	A
	Potri.010G080200A	BESC-869_H1		T	A	A	A	A	A	C	G	T	C	A	T	C	T	C	G	G	A	A	A	A	A	A
	Potri.010G080200A	BESC-869_H2		T	A	A	A	A	A	C	G	T	C	A	T	C	T	C	G	G	A	A	A	A	A	A
	Potri.010G080200A	BESC-880_H1		T	A	A	A	A	A	C	G	T	C	A	T	C	T	C	G	G	A	A	A	A	A	A
	Potri.010G080200A	BESC-883_H2		T	A	A	A	A	A	C	G	T	C	A	T	C	T	C	G	G	A	A	A	A	A	A
	Potri.010G080200A	BESC-901_H1		T	A	A	A	A	A	C	G	T	C	A	T	C	T	C	G	G	A	A	A	A	A	A
	Potri.010G080200A	BESC-901_H2		T	A	A	A	A	A	C	G	T	C	A	T	C	T	C	G	G	A	A	A	A	A	A
	Potri.010G080200A	GW-11033_H1		T	A	A	A	A	A	C	G	T	C	A	T	C	T	C	G	G	A	A	A	A	A	A
	Potri.010G080200A	GW-11033_H2		T	A	A	A	A	A	C	G	T	C	A	T	C	T	C	G	G	A	A	A	A	A	A
	Potri.010G080200A	GW-7996_H1		T	A	A	A	A	A	C	G	T	C	A	T	C	T	C	G	G	A	A	A	A	A	A
	Potri.010G080200A	GW-7996_H2		T	A	A	A	A	A	C	G	T	C	A	T	C	T	C	G	G	A	A	A	A	A	A
	Potri.010G080200A	GW-9494_H1		T	A	A	A	A	A	C	G	T	C	A	T	C	T	C	G	G	A	A	A	A	A	A
	Potri.010G080200A	GW-9494_H2		T	A	A	A	A	A	C	G	T	C	A	T	C	T	C	G	G	A	A	A	A	A	A
	Potri.010G080200A	GW-9595_H2		T	A	A	A	A	A	C	G	T	C	A	T	C	T	C	G	G	A	A	A	A	A	A
	Potri.010G080200A_K23M	BESC-1055_H2		T	A	A	A	A	A	C	G	T	C	A	T	C	T	C	G	G	A	A	A	A	A	A
	Potri.010G080200A_K23M	BESC-1058_H1		T	A	A	A	A	A	C	G	T	C	A	T	C	T	C	G	G	A	A	A	A	A	A
	Potri.010G080200A_K23M	BESC-1058_H2		T	A	A	A	A	A	C	G	T	C	A	T	C	T	C	G	G	A	A	A	A	A	A
	Potri.010G080200A_K23M	BESC-1095_H1		T	A	A	A	A	A	C	G	T	C	A	T	C	T	C	G	G	A	A	A	A	A	A
	Potri.010G080200A_K23M	BESC-1121_H1		T	A	A	A	A	A	C	G	T	C	A	T	C	T	C	G	G	A	A	A	A	A	A
	Potri.010G080200A_K23M	BESC-1121_H2		T	A	A	A	A	A	C	G	T	C	A	T	C	T	C	G	G	A	A	A	A	A	A
	Potri.010G080200D	BESC-239_H1		T	A	A	A	A	A	C	G	T	C	A	T	C	T	C	G	G	A	A	A	A	A	A
	Potri.010G080200D	BESC-27_H1		T	A	A	A	A	A	C	G	T	C	A	T	C	T	C	G	G	A	A	A	A	A	A
	Potri.010G080200D	BESC-360_H1		T	A	A	A	A	A	C	G	T	C	A	T	C	T	C	G	G	A	A	A	A	A	A
	Potri.010G080200D	BESC-58_H1		T	A	A	A	A	A	C	G	T	C	A	T	C	T	C	G	G	A	A	A	A	A	A
	Potri.010G080200D	BESC-832_H1		T	A	A	A	A	A	C	G	T	C	A	T	C	T	C	G	G	A	A	A	A	A	A
	Potri.010G080200D	BESC-880_H2		T	A	A	A	A	A	C	G	T	C	A	T	C	T	C	G	G	A	A	A	A	A	A
	Potri.010G080200D	BESC-883_H1		T	A	A	A	A	A	C	G	T	C	A	T	C	T	C	G	G	A	A	A	A	A	A
	Potri.010G080200D	CMBF-28-3_H1		T	A	A	A	A	A	C	G	T	C	A	T	C	T	C	G	G	A	A	A	A	A	A
	Potri.010G080200D	CMBF-28-3_H2		T	A	A	A	A	A	C	G	T	C	A	T	C	T	C	G	G	A	A	A	A	A	A
	Potri.010G080200D	GW-9595_H1		T	A	A	A	A	A	C	G	T	C	A	T	C	T	C	G	G	A	A	A	A	A	A
	Potri.010G080200F	BESC-239_H1		T	A	A	A	A	A	C	G	T	C	A	T	C	T	C	G	G	A	A	A	A	A	A
	Potri.010G080200F	BESC-27_H1		T	A	A	A	A	A	C	G	T	C	A	T	C	T	C	G	G	A	A	A	A	A	A
	Potri.010G080200F	BESC-27_H2		T	A	A	A	A	A	C	G	T	C	A	T	C	T	C	G	G	A	A	A	A	A	A
	Potri.010G080200F	BESC-360_H1		T	A	A	A	A	A	C	G	T	C	A	T	C	T	C	G	G	A	A	A	A	A	A
	Potri.010G080200F	BESC-58_H1		T	A	A	A	A	A	C	G	T	C	A	T	C	T	C	G	G	A	A	A	A	A	A
	Potri.010G080200F	BESC-832_H1		T	A	A	A	A	A	C	G	T	C	A	T	C	T	C	G	G	A	A	A	A	A	A
	Potri.010G080200F	BESC-880_H2		T	A	A	A	A	A	C	G	T	C	A	T	C	T	C	G	G	A	A	A	A	A	A
	Potri.010G080200F	BESC-883_H1		T	A	A	A	A	A	C	G	T	C	A	T	C	T	C	G	G	A	A	A	A	A	A
	Potri.010G080200F	CMBF-28-3_H1		T	A	A	A	A	A	C	G	T	C	A	T	C	T	C	G	G	A	A	A	A	A	A
	Potri.010G080200F	CMBF-28-3_H2		T	A	A	A	A	A	C	G	T	C	A	T	C	T	C	G	G	A	A	A	A	A	A
	Potri.010G080200F_T95P	GW-9595_H1		T	A	A	A	A	A	C	G	T	C	A	T	C	T	C	G	G	A	A	A	A	A	A
	Potri.010G080200E	BESC-1038_H2		T	A	A	A	A	A	C	A	A	T	A	T	C	A	T	C	T	C	G	G	A	A	A
	Potri.010G080200E	BESC-1055_H1		T	A	A	A	A	A	C	A	A	T	A	T	C	A	T	C	T	C	G	G	A	A	A
	Potri.010G080200E	BESC-241_H2		T	A	A	A	A	A	C	A	A	T	A	T	C	A	T	C	T	C	G	G	A	A	A
	Potri.010G080200E	BESC-360_H2		T	A	A	A	A	A	C	A	A	T	A	T	C	A	T	C	T	C	G	G	A	A	A
	Potri.010G080200E	BESC-438_H2		T	A	A	A	A	A	C	A	A	T	A	T	C	A	T	C	T	C	G	G	A	A	A
	Potri.010G080200E	BESC-465_H1		T	A	A	A	A	A	C	A	A	T	A	T	C	A	T	C	T	C	G	G	A	A	A
	Potri.010G080200E	BESC-465_H2		T	A	A	A	A	A	C	A	A	T	A	T	C	A	T	C	T	C	G	G	A	A	A
	Potri.010G080200E	BESC-817_H1		T	A	A	A	A	A	C	A	A	T	A	T	C	A	T	C	T	C	G	G	A	A	A
	Potri.010G080200E	SKWD-24-3_H1		T	A	A	A	A	A	C	A	A	T	A	T	C	A	T	C	T	C	G	G	A	A	A
	Potri.010G080200E	SKWD-24-3_H2		T	A	A	A	A	A	C	A	A	T	A	T	C	A	T	C	T	C	G	G	A	A	A
	Potri.010G080200E_C329S	BESC-454_H2		T	A	A	A	A	A	C	A	A	T	A	T	C	A	T	C	T	C	G	G	A	A	A
	Potri.010G080200E_L36I	BESC-36_H1		T	A	A	A	A	A	C	A	A	T	T	T	C	A	T	C	T	C	G	G	A	A	A
	Potri.010G080200E_V39L	BESC-201_H1		T	A	A	A	A	A	C	A	A	T	A	T	C	A	T	C	T	C	G	G	A	A	A
	Potri.010G080200E_V39L	BESC-377_H2		T	A	A	A	A	A	C	A	A	T	A	T	C	A	T	C	T	C	G	G	A	A	A
	Potri.010G080200G	BESC-1038_H1		T	A	A	A	A	A	C	A	A	T	A	T	C	A	T	C	T	C	G	G	A	A	A
	Potri.010G080200G	BESC-1103_H1		T	A	A	A	A	A	C	A	A	T	A	T	C	A	T	C	T	C	G	G	A	A	A
	Potri.010G080200G	BESC-1103_H2		T	A	A	A	A	A	C	A	A	T	A	T	C	A	T	C	T	C	G	G	A	A	A
	Potri.010G080200G	BESC-1156_H2		T	A	A	A	A	A	C	A	A	T	A	T	C	A	T	C	T	C	G	G	A	A	A
	Potri.010G080200G	BESC-1160_H2		T	A	A	A	A	A	C	A	A	T	A	T	C	A	T	C	T	C	G	G	A	A	A
	Potri.010G080200G	BESC-220_H2		T	A	A	A	A	A	C	A	A	T	A	T	C	A	T	C	T	C	G	G	A	A	A
	Potri.010G080200G	BESC-239_H2		T	A	A	A	A	A	C	A	A	T	A	T	C	A	T	C	T	C	G	G	A	A	A
	Potri.010G080200G	BESC-375_H1		T	A	A	A	A	A	C	A	A	T	A	T	C	A	T	C	T	C	G	G	A	A	A
	Potri.010G080200G	BESC-375_H2		T	A	A	A	A	A	C	A	A	T	A	T	C	A	T	C	T	C	G	G	A	A	A
	Potri.010G080200G	BESC-377_H1		T	A	A	A	A	A	C	A	A	T	A	T	C	A	T	C	T	C	G	G	A	A	A
	Potri.010G080200G	BESC-438_H1		T	A	A	A	A	A	C	A	A	T	A	T	C	A	T	C	T	C	G	G	A	A	A
	Potri.010G080200G	BESC-450_H1		T	A	A	A	A	A	C	A	A	T	A	T	C	A	T	C	T	C	G	G	A	A	A
	Potri.010G080200G	BESC-450_H2		T	A	A	A	A	A	C	A	A	T	A	T	C	A	T	C	T	C	G	G	A	A	A
	Potri.010G080200G	BESC-454_H1		T	A	A	A	A	A	C	A	A	T	A	T	C	A	T	C	T	C	G	G	A	A	A
	Potri.010G080200G	BESC-56_H1		T	A	A	A	A	A	C	A	A	T	A	T	C	A	T	C	T	C	G	G	A	A	A
	Potri.010G080200G	BESC-58_H2		T	A	A	A	A	A	C	A	A	T	A	T	C	A	T	C	T	C	G	G	A	A	A
	Potri.010G080200G	BESC-60_H1		T	A	A	A	A	A	C	A	A	T	A	T	C	A	T	C	T	C	G	G	A	A	A
	Potri.010G080200G	BESC-832_H2		T	A	A	A	A	A	C	A	A	T	A	T	C	A	T	C	T	C	G	G	A	A	A
	Potri.010G080200G	BESC-847_H1		T	A	A	A	A	A	C	A	A	T	A	T	C	A	T	C	T	C	G	G	A	A	A
	Potri.010G080200G	BESC-847_H2		T	A	A	A	A	A	C	A	A	T	A	T	C	A	T	C	T	C	G	G	A	A	A
	Potri.010G080200G	BESC-869_H1		T	A	A	A	A	A	C	A	A	T	A	T	C	A	T	C	T	C	G	G	A	A	A
	Potri.010G080200G	BESC-869_H2		T	A	A	A	A	A	C	A	A	T	A	T	C	A	T	C	T	C	G	G	A	A	A
	Potri.010G080200G	BESC-880_H1		T	A	A	A	A	A	C	A	A	T	A	T	C	A	T	C	T	C	G	G	A	A	A
	Potri.010G080200G	BESC-883_H2		T	A	A	A	A	A	C	A	A	T	A	T	C	A	T	C	T	C	G	G	A	A	A
	Potri.010G080200G	BESC-901_H1		T	A	A	A	A	A	C	A	A	T	A	T	C	A	T	C	T	C	G	G	A	A	A
	Potri.010G080200G	BESC-901_H2		T	A	A	A	A	A	C	A	A	T	A	T	C	A	T	C	T	C	G	G	A	A	A
	Potri.010G080200G	GW-11033_H2		T	A	A	A	A	A	C	A	A	T	A	T	C	A	T	C	T	C	G	G	A	A	A
	Potri.010G080200G	GW-7996_H2		T	A	A	A	A	A	C	A	A	T	A	T	C	A	T	C	T	C	G	G	A	A	A
	Potri.010G080200G	GW-9494_H1		T	A	A	A	A	A	C	A	A	T	A	T	C	A	T	C	T	C	G	G	A	A	A
	Potri.010G080200G	GW-9494_H2		T	A	A	A	A	A	C	A	A	T	A	T	C	A	T	C	T	C	G	G	A	A	A
	Potri.010G080200G	GW-9595_H2		T	A	A	A	A	A	C	A	A	T	A	T	C	A	T	C	T	C	G	G	A	A	A
	Potri.010G080200G_A58V	BESC-109_H1		T	A	A	A	A	A	C	A	A	T	A	T	C	A	T	C	T	C	G	G	A	A	A
	Potri.010G080200G_A58V	BESC-109_H2		T	A	A	A	A	A	C	A	A	T	A	T	C	A	T	C	T	C	G	G	A	A	A
	Potri.010G080200G_A58V	BESC-113_H1		T	A	A	A	A	A	C	A	A	T	A	T	C	A	T	C	T	C	G	G	A	A	A
	Potri.010G080200G_A58V	BESC-113_H2		T	A	A	A	A	A	C	A	A	T	A	T	C	A	T	C	T	C	G	G	A	A	A
	Potri.010G080200G_A58V	BESC-220_H1		T	A	A	A	A	A	C	A	A	T	A	T	C	A	T	C	T	C	G	G	A	A	A
	Potri.010G080200G_A58V	BESC-56_H2		T	A	A	A	A	A	C	A	A	T	A	T	C	A	T	C	T	C	G	G	A	A	A
	Potri.010G080200G_A58V	BESC-60_H2		T	A	A	A	A	A	C	A	A	T	A	T	C	A	T	C	T	C	G	G	A	A	A
	Potri.010G080200G_A58V	GW-7996_H1		T	A	A	A	A	A	C	A	A	T	A	T	C	A	T	C	T	C	G	G	A	A	A
	Potri.010G080200G_M197I	BESC-36_H2		T	A	A	A	A	A	C	A	A	T	A	T	C	A	T	C	T	C	G	G	A	A	A
	Potri.010G080200G_M197I	GW-11033_H1		T	A	A	A	A	A	C	A	A	T	A	T	C	A	T	C	T	C	G	G	A	A	A
	Potri.010G080200G_M294I	BESC-241_H1		T	A	A	A	A	A	C	A	A	T	A	T	C	A	T	C	T	C	G	G	A	A	A
	Potri.010G080200G	BESC-1058_H1		T	A	A	A	A	T	A	T	T	C	T	T	T	T	A	A	A	C	T	T	C	A	T
	Potri.010G080400	BESC-1038_H1		T	A	A	A	A	A	C	A	A	T	A	T	C	A	T	C	T	C	G	G	A	A	A
	Potri.010G080400	BESC-1055_H2		T	A	A	A	A	A	C	A	A	T	A	T	C	A	T	C	T	C	G	G	A	A	A
	Potri.010G080400	BESC-1058_H1		T	A	A	A	A	A	C	A	A	T	A	T	C	A	T	C	T	C	G	G	A	A	A
	Potri.010G080400	BESC-1058_H2		T	A	A	A	A	A	C	A	A	T	A	T	C	A	T	C	T	C	G	G	A	A	A
	Potri.010G080400	BESC-1095_H1		T	A	A	A	A	A	C	A	A	T	A	T	C	A	T	C	T	C	G	G	A	A	A
	Potri.010G080400	BESC-1095_H2		T	A	A	A	A	A	C	A	A	T	A	T	C	A	T	C	T	C	G	G	A	A	A
	Potri.010G080400	BESC-109_H2		T	A	A	A	A	A	C	A	A	T	A	T	C	A	T	C	T	C	G	G	A	A	A
	Potri.010G080400	BESC-1103_H1		T	A	A	A	A	A	C	A	A	T	A	T	C	A	T	C	T	C	G	G	A	A	A
	Potri.010G080400	BESC-1103_H2		T	A	A	A	A	A	C	A	A	T	A	T	C	A	T	C	T	C	G	G	A	A	A
	Potri.010G080400	BESC-1121_H2		T	A	A	A	A	A	C	A	A	T	A	T	C	A	T	C	T	C	G	G	A	A	A
	Potri.010G080400	BESC-113_H1		T	A	A	A	A	A	C	A	A	T	A	T	C	A	T	C	T	C	G	G	A	A	A
	Potri.010G080400	BESC-113_H2		T	A	A	A	A	A	C	A	A	T	A	T	C	A	T	C	T	C	G	G	A	A	A
	Potri.010G080400	BESC-1156_H1		T	A	A	A	A	A	C	A	A	T	A	T	C	A	T	C	T	C	G	G	A	A	A
	Potri.010G080400	BESC-1156_H2		T	A	A	A	A	A	C	A	A	T	A	T	C	A	T	C	T	C	G	G	A	A	A
	Potri.010G080400	BESC-1160_H1		T	A	A	A	A	A	C	A	A	T	A	T	C	A	T	C	T	C	G	G	A	A	A
	Potri.010G080400	BESC-1160_H2		T	A	A	A	A	A	C	A	A	T	A	T	C	A	T	C	T	C	G	G	A	A	A
	Potri.010G080400	BESC-220_H1		T	A	A	A	A	A	C	A	A	T	A	T	C	A	T	C	T	C	G	G	A	A	A
	Potri.010G080400	BESC-220_H2		T	A	A	A	A	A	C	A	A	T	A	T	C	A	T	C	T	C	G	G	A	A	A
	Potri.010G080400	BESC-239_H2		T	A	A	A	A	A	C	A	A	T	A	T	C	A	T	C	T	C	G	G	A	A	A
	Potri.010G080400	BESC-241_H1		T	A	A	A	A	A	C	A	A	T	A	T	C	A	T	C	T	C	G	G	A	A	A
	Potri.010G080400	BESC-36_H2		T	A	A	A	A	A	C	A	A	T	A	T	C	A	T	C	T	C	G	G	A	A	A
	Potri.010G080400	BESC-375_H1		T	A	A	A	A	A	C	A	A	T	A	T	C	A	T	C	T	C	G	G	A	A	A
	Potri.010G080400	BESC-375_H2		T	A	A	A	A	A	C	A	A	T	A	T	C	A	T	C	T	C	G	G	A	A	A
	Potri.010G080400	BESC-377_H1		T	A	A	A	A	A	C	A	A	T	A	T	C	A	T	C	T	C	G	G	A	A	A
	Potri.010G080400	BESC-438_H1		T	A	A	A	A	A	C	A	A	T	A	T	C	A	T	C	T	C	G	G	A	A	A
	Potri.010G080400	BESC-450_H1		T	A	A	A	A	A	C	A	A	T	A	T	C	A	T	C	T	C	G	G	A	A	A
	Potri.010G080400	BESC-450_H2		T	A	A	A	A	A	C	A	A	T	A	T	C	A	T	C	T	C	G	G	A	A	A
	Potri.010G080400	BESC-454_H1		T	A	A	A	A	A	C	A	A	T	A	T	C	A	T	C	T	C	G	G	A	A	A
	Potri.010G080400	BESC-56_H1		T	A	A	A	A	A	C	A	A	T	A	T	C	A	T	C	T	C	G	G	A	A	A
	Potri.010G080400	BESC-56_H2		T	A	A	A	A	A	C	A	A	T	A	T	C	A	T	C	T	C	G	G	A	A	A
	Potri.010G080400	BESC-58_H2		T	A	A	A	A	A	C	A	A	T	A	T	C	A	T	C	T	C	G	G	A	A	A
	Potri.010G080400	BESC-60_H1		T	A	A	A	A	A	C	A	A	T	A	T	C	A	T	C	T	C	G	G	A	A	A
	Potri.010G080400	BESC-60_H2		T	A	A	A	A	A	C	A	A	T	A	T	C	A	T	C	T	C	G	G	A	A	A
	Potri.010G080400	BESC-817_H2		T	A	A	A	A	A	C	A	A	T	A	T	C	A	T	C	T	C	G	G	A	A	A
	Potri.010G080400	BESC-832_H2		T	A	A	A	A	A	C	A	A	T	A	T	C	A	T	C	T	C	G	G	A	A	A
	Potri.010G080400	BESC-847_H1		T	A	A	A	A	A	C	A	A	T	A	T	C	A	T	C	T	C	G	G	A	A	A
	Potri.010G080400	BESC-847_H2		T	A	A	A	A	A	C	A	A	T	A	T	C	A	T	C	T	C	G	G	A	A	A
	Potri.010G080400	BESC-869_H1		T	A	A	A	A	A	C	A	A	T	A	T	C	A	T	C	T	C	G	G	A	A	A
	Potri.010G080400	BESC-869_H2		T	A	A	A	A	A	C	A	A	T	A	T	C	A	T	C	T	C	G	G	A	A	A
	Potri.010G080400	BESC-880_H1		T	A	A	A	A	A	C	A	A	T	A	T	C	A	T	C	T	C	G	G	A	A	A
	Potri.010G080400	BESC-883_H2		T	A	A	A	A	A	C	A	A	T	A	T	C	A	T	C	T	C	G	G	A	A	A
	Potri.010G080400	BESC-901_H1		T	A	A	A	A	A	C	A	A	T	A	T	C	A	T	C	T	C	G	G	A	A	A
	Potri.010G080400	BESC-901_H2		T	A	A	A	A	A	C	A	A	T	A	T	C	A	T	C	T	C	G	G	A	A	A
	Potri.010G080400	GW-11033_H1		T	A	A	A	A	A	C	A	A	T	A	T	C	A	T	C	T	C	G	G	A	A	A
	Potri.010G080400	GW-11033_H2		T	A	A	A	A	A	C	A	A	T	A	T	C	A	T	C	T	C	G	G	A	A	A
	Potri.010G080400	GW-7996_H1		T	A	A	A	A	A	C	A	A	T	A	T	C	A	T	C	T	C	G	G	A	A	A
	Potri.010G080400	GW-7996_H2		T	A	A	A	A	A	C	A	A	T	A	T	C	A	T	C	T	C	G	G	A	A	A
	Potri.010G080400	GW-9494_H1		T	A	A	A	A	A	C	A	A	T	A	T	C	A	T	C	T	C	G	G	A	A	A
	Potri.010G080400	GW-9494_H2		T	A	A	A	A	A	C	A	A	T	A	T	C	A	T	C	T	C	G	G	A	A	A
	Potri.010G080400	GW-9595_H2		T	A	A	A	A	A	C	A	A	T	A	T	C	A	T	C	T	C	G	G	A	A	A
	Potri.010G080400_F330I	BESC-109_H1		T	A	A	A	A	A	C	A	A	T	A	T	C	A	T	C	T	C	G	G	A	A	A
	Potri.010G080400_Nonsense	BESC-1121_H1		T	A	A	A	A	A	C	A	A	T	A	T	C	A	T	C	T	C	G	G	A	A	A
	Potri.010G080400	BESC-239_H1		T	A	A	A	A	A	C	G	T	C	A	T	C	T	C	G	G	A	A	A	A	A	A
	Potri.010G080400	BESC-27_H1		T	A	A	A	A	A	C	G	T	C	A	T	C	T	C	G	G	A	A	A	A	A	A
	Potri.010G080400	BESC-27_H2		T	A	A	A	A	A	C	G	T	C	A	T	C	T	C	G	G	A	A	A	A	A	A
	Potri.010G080400	BESC-58_H1		T	A	A	A	A	A	C	G	T	C	A	T	C	T	C	G	G	A	A	A	A	A	A
	Potri.010G080400	BESC-832_H1		T	A	A	A	A	A	C	G	T	C	A	T	C	T	C	G	G	A	A	A	A	A	A
	Potri.010G080400	BESC-880_H2		T	A	A	A	A	A	C	G	T	C	A	T	C	T	C	G	G	A	A	A	A	A	A
	Potri.010G080400	BESC-883_H1		T	A	A	A	A	A	C	G	T	C	A	T	C	T	C	G	G	A	A	A	A	A	A
	Potri.010G080400	CMBF-28-3_H1		T	A	A	A	A	A	C	G	T	C	A	T	C	T	C	G	G	A	A	A	A	A	A
	Potri.010G080400	CMBF-28-3_H2		T	A	A	A	A	A	C	G	T	C	A	T	C	T	C	G	G	A	A	A	A	A	A
	Potri.010G080400	GW-9595_H1		T	A	A	A	A	A	C	G	T	C	A	T	C	T	C	G	G	A	A	A	A	A	A
	Potri.010G080400_L229P	BESC-360_H1		T	A	A	A	A	A	C	G	T	C	A	T	C	T	C	G	G	A	A	A	A	A	A
	Potri.010G080400_S13P	BESC-1038_H2		T	A	A	A	A	A	C	G	T	C	A	T	C	T	C	G	G	A	A	A	A	A	A
	Potri.010G080400_S13P	BESC-1055_H1		T	A	A	A	A	A	C	G	T	C	A	T	C	T	C	G	G	A	A	A	A	A	A
	Potri.010G080400_S13P	BESC-201_H1		T	A	A	A	A	A	C	G	T	C	A	T	C	T	C	G	G	A	A	A	A	A	A
	Potri.010G080400_S13P	BESC-201_H2		T	A	A	A	A	A	C	G	T	C	A	T	C	T	C	G	G	A	A	A	A	A	A
	Potri.010G080400_S13P	BESC-241_H2		T	A	A	A	A	A	C	G	T	C	A	T	C	T	C	G	G	A	A	A	A	A	A
	Potri.010G080400_S13P	BESC-360_H2		T	A	A	A	A	A	C	G	T	C	A	T	C	T	C	G	G	A	A	A	A	A	A
	Potri.010G080400_S13P	BESC-36_H1		T	A	A	A	A	A	C	G	T	C	A	T	C	T	C	G	G	A	A	A	A	A	A
	Potri.010G080400_S13P	BESC-377_H2		T	A	A	A	A	A	C	G	T	C	A	T	C	T	C	G	G	A	A	A	A	A	A
	Potri.010G080400_S13P	BESC-438_H2		T	A	A	A	A	A	C	G	T	C	A	T	C	T	C	G	G	A	A	A	A	A	A
	Potri.010G080400_S13P	BESC-454_H2		T	A	A	A	A	A	C	G	T	C	A	T	C	T	C	G	G	A	A	A	A	A	A
	Potri.010G080400_S13P	BESC-465_H1		T	A	A	A	A	A	C	G	T	C	A	T	C	T	C	G	G	A	A	A	A	A	A
	Potri.010G080400_S13P	BESC-465_H2		T	A	A	A	A	A	C	G	T	C	A	T	C	T	C	G	G	A	A	A	A	A	A
	Potri.010G080400_S13P	BESC-817_H1		T	A	A	A	A	A	C	G	T	C	A	T	C	T	C	G	G	A	A	A	A	A	A
	Potri.010G080400_S13P	SKWD-24-3_H1		T	A	A	A	A	A	C	G	T	C	A	T	C	T	C	G	G	A	A	A	A	A	A
	Potri.010G080400_S13P	SKWD-24-3_H2		T	A	A	A	A	A	C	G	T	C	A	T	C	T	C	G	G	A	A	A	A	A	A
	Potri.010G079900B	BESC-1038_H1		T	A	A	T	C	C	T	C	A	C	C	C	T	A	C	C	C	T	T	C	C	T	A	A	A	A	T	A	T	C	A	A	T	T	A	C	T	T	T	C	T	C	T
	Potri.010G079900B	BESC-1103_H2		T	A	A	T	C	C	T	C	A	C	C	C	T	A	C	C	C	T	T	C	C	T	A	A	A	A	T	A	T	C	A	A	T	T	A	C	T	T	T	C	T	C	T
	Potri.010G079900B	BESC-1156_H1		T	A	A	T	C	C	T	C	A	C	C	C	T	A	C	C	C	T	T	C	C	T	A	A	A	A	T	A	T	C	A	A	T	T	A	C	T	T	T	C	T	C	T
	Potri.010G079900B	BESC-220_H2		T	A	A	T	C	C	T	C	A	C	C	C	T	A	C	C	C	T	T	C	C	T	A	A	A	A	T	A	T	C	A	A	T	T	A	C	T	T	T	C	T	C	T
	Potri.010G079900B	BESC-239_H2		T	A	A	T	C	C	T	C	A	C	C	C	T	A	C	C	C	T	T	C	C	T	A	A	A	A	T	A	T	C	A	A	T	T	A	C	T	T	T	C	T	C	T
	Potri.010G079900B	BESC-36_H2		T	A	A	T	C	C	T	C	A	C	C	C	T	A	C	C	C	T	T	C	C	T	A	A	A	A	T	A	T	C	A	A	T	T	A	C	T	T	T	C	T	C	T
	Potri.010G079900B	BESC-375_H1		T	A	A	T	C	C	T	C	A	C	C	C	T	A	C	C	C	T	T	C	C	T	A	A	A	A	T	A	T	C	A	A	T	T	A	C	T	T	T	C	T	C	T
	Potri.010G079900B	BESC-375_H2		T	A	A	T	C	C	T	C	A	C	C	C	T	A	C	C	C	T	T	C	C	T	A	A	A	A	T	A	T	C	A	A	T	T	A	C	T	T	T	C	T	C	T
	Potri.010G079900B	BESC-377_H1		T	A	A	T	C	C	T	C	A	C	C	C	T	A	C	C	C	T	T	C	C	T	A	A	A	A	T	A	T	C	A	A	T	T	A	C	T	T	T	C	T	C	T
	Potri.010G079900B	BESC-438_H1		T	A	A	T	C	C	T	C	A	C	C	C	T	A	C	C	C	T	T	C	C	T	A	A	A	A	T	A	T	C	A	A	T	T	A	C	T	T	T	C	T	C	T
	Potri.010G079900B	BESC-450_H1		T	A	A	T	C	C	T	C	A	C	C	C	T	A	C	C	C	T	T	C	C	T	A	A	A	A	T	A	T	C	A	A	T	T	A	C	T	T	T	C	T	C	T
	Potri.010G079900B	BESC-450_H2		T	A	A	T	C	C	T	C	A	C	C	C	T	A	C	C	C	T	T	C	C	T	A	A	A	A	T	A	T	C	A	A	T	T	A	C	T	T	T	C	T	C	T
	Potri.010G079900B	BESC-454_H1		T	A	A	T	C	C	T	C	A	C	C	C	T	A	C	C	C	T	T	C	C	T	A	A	A	A	T	A	T	C	A	A	T	T	A	C	T	T	T	C	T	C	T
	Potri.010G079900B	BESC-56_H1		T	A	A	T	C	C	T	C	A	C	C	C	T	A	C	C	C	T	T	C	C	T	A	A	A	A	T	A	T	C	A	A	T	T	A	C	T	T	T	C	T	C	T
	Potri.010G079900B	BESC-58_H2		T	A	A	T	C	C	T	C	A	C	C	C	T	A	C	C	C	T	T	C	C	T	A	A	A	A	T	A	T	C	A	A	T	T	A	C	T	T	T	C	T	C	T
	Potri.010G079900B	BESC-60_H1		T	A	A	T	C	C	T	C	A	C	C	C	T	A	C	C	C	T	T	C	C	T	A	A	A	A	T	A	T	C	A	A	T	T	A	C	T	T	T	C	T	C	T
	Potri.010G079900B	BESC-832_H2		T	A	A	T	C	C	T	C	A	C	C	C	T	A	C	C	C	T	T	C	C	T	A	A	A	A	T	A	T	C	A	A	T	T	A	C	T	T	T	C	T	C	T
	Potri.010G079900B	BESC-847_H1		T	A	A	T	C	C	T	C	A	C	C	C	T	A	C	C	C	T	T	C	C	T	A	A	A	A	T	A	T	C	A	A	T	T	A	C	T	T	T	C	T	C	T
	Potri.010G079900B	BESC-847_H2		T	A	A	T	C	C	T	C	A	C	C	C	T	A	C	C	C	T	T	C	C	T	A	A	A	A	T	A	T	C	A	A	T	T	A	C	T	T	T	C	T	C	T
	Potri.010G079900B	BESC-869_H1		T	A	A	T	C	C	T	C	A	C	C	C	T	A	C	C	C	T	T	C	C	T	A	A	A	A	T	A	T	C	A	A	T	T	A	C	T	T	T	C	T	C	T
	Potri.010G079900B	BESC-869_H2		T	A	A	T	C	C	T	C	A	C	C	C	T	A	C	C	C	T	T	C	C	T	A	A	A	A	T	A	T	C	A	A	T	T	A	C	T	T	T	C	T	C	T
	Potri.010G079900B	BESC-880_H1		T	A	A	T	C	C	T	C	A	C	C	C	T	A	C	C	C	T	T	C	C	T	A	A	A	A	T	A	T	C	A	A	T	T	A	C	T	T	T	C	T	C	T
	Potri.010G079900B	BESC-883_H2		T	A	A	T	C	C	T	C	A	C	C	C	T	A	C	C	C	T	T	C	C	T	A	A	A	A	T	A	T	C	A	A	T	T	A	C	T	T	T	C	T	C	T
	Potri.010G079900B	BESC-901_H1		T	A	A	T	C	C	T	C	A	C	C	C	T	A	C	C	C	T	T	C	C	T	A	A	A	A	T	A	T	C	A	A	T	T	A	C	T	T	T	C	T	C	T
	Potri.010G079900B	BESC-901_H2		T	A	A	T	C	C	T	C	A	C	C	C	T	A	C	C	C	T	T	C	C	T	A	A	A	A	T	A	T	C	A	A	T	T	A	C	T	T	T	C	T	C	T
	Potri.010G079900B	GW-11033_H1		T	A	A	T	C	C	T	C	A	C	C	C	T	A	C	C	C	T	T	C	C	T	A	A	A	A	T	A	T	C	A	A	T	T	A	C	T	T	T	C	T	C	T
	Potri.010G079900B	GW-11033_H2		T	A	A	T	C	C	T	C	A	C	C	C	T	A	C	C	C	T	T	C	C	T	A	A	A	A	T	A	T	C	A	A	T	T	A	C	T	T	T	C	T	C	T
	Potri.010G079900B	GW-7996_H2		T	A	A	T	C	C	T	C	A	C	C	C	T	A	C	C	C	T	T	C	C	T	A	A	A	A	T	A	T	C	A	A	T	T	A	C	T	T	T	C	T	C	T
	Potri.010G079900B	GW-9494_H1		T	A	A	T	C	C	T	C	A	C	C	C	T	A	C	C	C	T	T	C	C	T	A	A	A	A	T	A	T	C	A	A	T	T	A	C	T	T	T	C	T	C	T
	Potri.010G079900B	GW-9494_H2		T	A	A	T	C	C	T	C	A	C	C	C	T	A	C	C	C	T	T	C	C	T	A	A	A	A	T	A	T	C	A	A	T	T	A	C	T	T	T	C	T	C	T
	Potri.010G079900B	GW-9595_H2		T	A	A	T	C	C	T	C	A	C	C	C	T	A	C	C	C	T	T	C	C	T	A	A	A	A	T	A	T	C	A	A	T	T	A	C	T	T	T	C	T	C	T
	Potri.010G079900B_L64F	BESC-1156_H2		T	A	A	T	C	T	T	C	A	C	C	C	T	A	C	C	C	T	T	C	C	T	A	A	A	A	T	A	T	C	A	A	T	T	A	C	T	T	T	C	T	C	T
	Potri.010G079900B_L64F	BESC-1160_H2		T	A	A	T	C	T	T	C	A	C	C	C	T	A	C	C	C	T	T	C	C	T	A	A	A	A	T	A	T	C	A	A	T	T	A	C	T	T	T	C	T	C	T
	Potri.010G079900B_V282L	BESC-241_H1		T	A	A	T	C	C	T	C	A	C	C	C	T	A	C	C	C	T	T	C	C	T	A	A	A	A	T	A	T	C	A	A	T	T	A	C	T	T	T	C	T	C	T
	Potri.010G079900B_I22K_A23V_I63K	BESC-1160_H1		T	A	A	T	C	C	T	C	A	C	C	C	T	A	C	C	C	T	T	C	C	T	A	A	A	A	T	A	T	C	A	A	T	T	A	C	T	T	T	C	T	C	T
	Potri.010G079900C	BESC-239_H1		T	A	A	T	C	C	T	C	A	C	C	C	T	A	C	C	C	T	T	C	C	T	A	A	A	A	T	A	T	C	A	A	T	T	A	C	T	T	T	C	T	C	T
	Potri.010G079900C	BESC-27_H1		T	A	A	T	C	C	T	C	A	C	C	C	T	A	C	C	C	T	T	C	C	T	A	A	A	A	T	A	T	C	A	A	T	T	A	C	T	T	T	C	T	C	T
	Potri.010G079900C	BESC-360_H1		T	A	A	T	C	C	T	C	A	C	C	C	T	A	C	C	C	T	T	C	C	T	A	A	A	A	T	A	T	C	A	A	T	T	A	C	T	T	T	C	T	C	T
	Potri.010G079900C	BESC-58_H1		T	A	A	T	C	C	T	C	A	C	C	C	T	A	C	C	C	T	T	C	C	T	A	A	A	A	T	A	T	C	A	A	T	T	A	C	T	T	T	C	T	C	T
	Potri.010G079900C	BESC-832_H1		T	A	A	T	C	C	T	C	A	C	C	C	T	A	C	C	C	T	T	C	C	T	A	A	A	A	T	A	T	C	A	A	T	T	A	C	T	T	T	C	T	C	T
	Potri.010G079900C	BESC-880_H2		T	A	A	T	C	C	T	C	A	C	C	C	T	A	C	C	C	T	T	C	C	T	A	A	A	A	T	A	T	C	A	A	T	T	A	C	T	T	T	C	T	C	T
	Potri.010G079900C	BESC-883_H1		T	A	A	T	C	C	T	C	A	C	C	C	T	A	C	C	C	T	T	C	C	T	A	A	A	A	T	A	T	C	A	A	T	T	A	C	T	T	T	C	T	C	T
	Potri.010G079900C_F272L	GW-9595_H1		T	A	A	T	C	C	T	C	A	C	C	C	T	A	C	C	C	T	T	C	C	T	A	A	A	A	T	A	T	C	A	A	T	T	A	C	T	T	T	C	T	C	T
	Potri.010G079900C_V259A_K261E_L269P_F272L	CMBF-28-3_H1		T	A	A	T	C	C	T	C	A	C	C	C	T	A	C	C	C	T	T	C	C	T	A	A	A	A	T	A	T	C	A	A	T	T	A	C	T	T	T	C	T	C	T
	Potri.010G079900B	BESC-1055_H2		T	A	A	T	C	C	T	C	A	C	C	C	T	A	C	C	C	T	T	C	C	T	A	A	A	A	T	A	T	C	A	A	T	T	A	C	T	T	T	C	T	C	T
	Potri.010G079900B	BESC-1058_H1		T	A	A	T	C	C	T	C	A	C	C	C	T	A	C	C	C	T	T	C	C	T	A	A	A	A	T	A	T	C	A	A	T	T	A	C	T	T	T	C	T	C	T
	Potri.010G079900B	BESC-1058_H2		T	A	A	T	C	C	T	C	A	C	C	C	T	A	C	C	C	T	T	C	C	T	A	A	A	A	T	A	T	C	A	A	T	T	A	C	T	T	T	C	T	C	T
	Potri.010G079900B	BESC-1095_H1		T	A	A	T	C	C	T	C	A	C	C	C	T	A	C	C	C	T	T	C	C	T	A	A	A	A	T	A	T	C	A	A	T	T	A	C	T	T	T	C	T	C	T
	Potri.010G079900B	BESC-1095_H2		T	A	A	T	C	C	T	C	A	C	C	C	T	A	C	C	C	T	T	C	C	T	A	A	A	A	T	A	T	C	A	A	T	T	A	C	T	T	T	C	T	C	T
	Potri.010G079900B	BESC-1103_H1		T	A	A	T	C	C	T	C	A	C	C	C	T	A	C	C	C	T	T	C	C	T	A	A	A	A	T	A	T	C	A	A	T	T	A	C	T	T	T	C	T	C	T
	Potri.010G079900B	BESC-1121_H1		T	A	A	T	C	C	T	C	A	C	C	C	T	A	C	C	C	T	T	C	C	T	A	A	A	A	T	A	T	C	A	A	T	T	A	C	T	T	T	C	T	C	T
	Potri.010G079900B	BESC-1121_H2		T	A	A	T	C	C	T	C	A	C	C	C	T	A	C	C	C	T	T	C	C	T	A	A	A	A	T	A	T	C	A	A	T	T	A	C	T	T	T	C	T	C	T
	Potri.010G079900B	BESC-817_H2		T	A	A	T	C	C	T	C	A	C	C	C	T	A	C	C	C	T	T	C	C	T	A	A	A	A	T	A	T	C	A	A	T	T	A	C	T	T	T	C	T	C	T
	Potri.010G079900A	BESC-1038_H2		T	A	A	A	A	G	A	A	G	T	A	A	A	A	T	A	A	T	A	A	A	A	T	T	T	G	A	T	A	T	T	C	T	A	T	T	C	T	T	T	T	T	A
	Potri.010G079900A	BESC-1055_H1		T	A	A	A	A	G	A	A	G	T	A	A	A	A	T	A	A	T	A	A	A	A	T	T	T	G	A	T	A	T	T	C	T	A	T	T	C	T	T	T	T	T	A
	Potri.010G079900A	BESC-201_H1		T	A	A	A	A	G	A	A	G	T	A	A	A	A	T	A	A	T	A	A	A	A	T	T	T	G	A	T	A	T	T	C	T	A	T	T	C	T	T	T	T	T	A
	Potri.010G079900A	BESC-201_H2		T	A	A	A	A	G	A	A	G	T	A	A	A	A	T	A	A	T	A	A	A	A	T	T	T	G	A	T	A	T	T	C	T	A	T	T	C	T	T	T	T	T	A
	Potri.010G079900A	BESC-241_H2		T	A	A	A	A	G	A	A	G	T	A	A	A	A	T	A	A	T	A	A	A	A	T	T	T	G	A	T	A	T	T	C	T	A	T	T	C	T	T	T	T	T	A
	Potri.010G079900A	BESC-360_H2		T	A	A	A	A	G	A	A	G	T	A	A	A	A	T	A	A	T	A	A	A	A	T	T	T	G	A	T	A	T	T	C	T	A	T	T	C	T	T	T	T	T	A
	Potri.010G079900A	BESC-377_H2		T	A	A	A	A	G	A	A	G	T	A	A	A	A	T	A	A	T	A	A	A	A	T	T	T	G	A	T	A	T	T	C	T	A	T	T	C	T	T	T	T	T	A
	Potri.010G079900A	BESC-438_H2		T	A	A	A	A	G	A	A	G	T	A	A	A	A	T	A	A	T	A	A	A	A	T	T	T	G	A	T	A	T	T	C	T	A	T	T	C	T	T	T	T	T	A
	Potri.010G079900A	BESC-465_H2		T	A	A	A	A	G	A	A	G	T	A	A	A	A	T	A	A	T	A	A	A	A	T	T	T	G	A	T	A	T	T	C	T	A	T	T	C	A	T	T	T	T	A
	Potri.010G079900A	BESC-817_H1		T	A	A	A	A	G	A	A	G	T	A	A	A	A	T	A	A	T	A	A	A	A	T	T	T	G	A	T	A	T	T	C	T	A	T	T	C	T	T	T	T	T	A
	Potri.010G079900A	SKWD-24-3_H1		T	A	A	A	A	G	A	A	G	T	A	A	A	A	T	A	A	T	A	A	A	A	T	T	T	G	A	T	A	T	T	C	T	A	T	T	C	T	T	T	T	T	A
	Potri.010G079900A	SKWD-24-3_H2		T	A	A	A	A	G	A	A	G	T	A	A	A	A	T	A	A	T	A	A	A	A	T	T	T	G	A	T	A	T	T	C	T	A	T	T	C	T	T	T	T	T	A
	Potri.010G079900A_A197G	BESC-465_H1		T	A	A	A	A	G	A	A	G	T	A	A	A	A	T	A	A	T	A	A	A	A	T	T	T	G	A	T	A	T	T	C	T	A	T	T	C	T	T	T	T	T	A
	Potri.010G079900A_I294M	BESC-36_H1		T	A	A	A	A	G	A	A	G	T	A	A	A	A	T	A	A	T	A	A	A	A	T	T	T	G	A	T	A	T	T	C	T	A	T	T	C	T	T	T	T	T	A
	Potri.010G079900A_K6Q	BESC-454_H2		T	A	A	A	A	G	A	A	G	T	A	A	A	A	T	A	A	T	A	A	A	A	T	T	T	G	A	T	A	T	T	C	T	A	T	T	C	T	T	T	T	T	A

## Sheet: S8b
Table S8a		5' end of truncated 79900 genes showing alternative 3' CTAG Helitron sequence.
	Gene ID		Haplotype
	79900B		BESC-1038_H1		A	A	C	T	A	G	C	A	A	C	A	G	A	T	T	T	A	T	C	C	G	T	T	G	C	T	A	A	A	A	T	G	A	G	C	A	A	C	G	G	A	T	A	A	T
	79900B		BESC-1103_H2		A	A	C	T	A	G	C	A	A	C	A	G	A	T	T	T	A	T	C	C	G	T	T	G	C	T	A	A	A	A	T	G	A	G	C	A	A	C	G	G	A	T	A	A	T
	79900B		BESC-1156_H1		A	A	C	T	A	G	C	A	A	C	A	G	A	T	T	T	A	T	C	C	G	T	T	G	C	T	A	A	A	A	T	G	A	G	C	A	A	C	G	G	A	T	A	A	T
	79900B		BESC-220_H2		A	A	C	T	A	G	C	A	A	C	A	G	A	T	T	T	A	T	C	C	G	T	T	G	C	T	A	A	A	A	T	G	A	G	C	A	A	C	G	G	A	T	A	A	T
	79900B		BESC-239_H2		A	A	C	T	A	G	C	A	A	C	A	G	A	T	T	T	A	T	C	C	G	T	T	G	C	T	A	A	A	A	T	G	A	G	C	A	A	C	G	G	A	T	A	A	T
	79900B		BESC-36_H2		A	A	C	T	A	G	C	A	A	C	A	G	A	T	T	T	A	T	C	C	G	T	T	G	C	T	A	A	A	A	T	G	A	G	C	A	A	C	G	G	A	T	A	A	T
	79900B		BESC-375_H1		A	A	C	T	A	G	C	A	A	C	A	G	A	T	T	T	A	T	C	C	G	T	T	G	C	T	A	A	A	A	T	G	A	G	C	A	A	C	G	G	A	T	A	A	T
	79900B		BESC-375_H2		A	A	C	T	A	G	C	A	A	C	A	G	A	T	T	T	A	T	C	C	G	T	T	G	C	T	A	A	A	A	T	G	A	G	C	A	A	C	G	G	A	T	A	A	T
	79900B		BESC-377_H1		A	A	C	T	A	G	C	A	A	C	A	G	A	T	T	T	A	T	C	C	G	T	T	G	C	T	A	A	A	A	T	G	A	G	C	A	A	C	G	G	A	T	A	A	T
	79900B		BESC-438_H1		A	A	C	T	A	G	C	A	A	C	A	G	A	T	T	T	A	T	C	C	G	T	T	G	C	T	A	A	A	A	T	G	A	G	C	A	A	C	G	G	A	T	A	A	T
	79900B		BESC-450_H1		A	A	C	T	A	G	C	A	A	C	A	G	A	T	T	T	A	T	C	C	G	T	T	G	C	T	A	A	A	A	T	G	A	G	C	A	A	C	G	G	A	T	A	A	T
	79900B		BESC-450_H2		A	A	C	T	A	G	C	A	A	C	A	G	A	T	T	T	A	T	C	C	G	T	T	G	C	T	A	A	A	A	T	G	A	G	C	A	A	C	G	G	A	T	A	A	T
	79900B		BESC-454_H1		A	A	C	T	A	G	C	A	A	C	A	G	A	T	T	T	A	T	C	C	G	T	T	G	C	T	A	A	A	A	T	G	A	G	C	A	A	C	G	G	A	T	A	A	T
	79900B		BESC-56_H1		A	A	C	T	A	G	C	A	A	C	A	G	A	T	T	T	A	T	C	C	G	T	T	G	C	T	A	A	A	A	T	G	A	G	C	A	A	C	G	G	A	T	A	A	T
	79900B		BESC-58_H2		A	A	C	T	A	G	C	A	A	C	A	G	A	T	T	T	A	T	C	C	G	T	T	G	C	T	A	A	A	A	T	G	A	G	C	A	A	C	G	G	A	T	A	A	T
	79900B		BESC-60_H1		A	A	C	T	A	G	C	A	A	C	A	G	A	T	T	T	A	T	C	C	G	T	T	G	C	T	A	A	A	A	T	G	A	G	C	A	A	C	G	G	A	T	A	A	T
	79900B		BESC-832_H2		A	A	C	T	A	G	C	A	A	C	A	G	A	T	T	T	A	T	C	C	G	T	T	G	C	T	A	A	A	A	T	G	A	G	C	A	A	C	G	G	A	T	A	A	T
	79900B		BESC-847_H1		A	A	C	T	A	G	C	A	A	C	A	G	A	T	T	T	A	T	C	C	G	T	T	G	C	T	A	A	A	A	T	G	A	G	C	A	A	C	G	G	A	T	A	A	T
	79900B		BESC-847_H2		A	A	C	T	A	G	C	A	A	C	A	G	A	T	T	T	A	T	C	C	G	T	T	G	C	T	A	A	A	A	T	G	A	G	C	A	A	C	G	G	A	T	A	A	T
	79900B		BESC-869_H1		A	A	C	T	A	G	C	A	A	C	A	G	A	T	T	T	A	T	C	C	G	T	T	G	C	T	A	A	A	A	T	G	A	G	C	A	A	C	G	G	A	T	A	A	T
	79900B		BESC-869_H2		A	A	C	T	A	G	C	A	A	C	A	G	A	T	T	T	A	T	C	C	G	T	T	G	C	T	A	A	A	A	T	G	A	G	C	A	A	C	G	G	A	T	A	A	T
	79900B		BESC-880_H1		A	A	C	T	A	G	C	A	A	C	A	G	A	T	T	T	A	T	C	C	G	T	T	G	C	T	A	A	A	A	T	G	A	G	C	A	A	C	G	G	A	T	A	A	T
	79900B		BESC-883_H2		A	A	C	T	A	G	C	A	A	C	A	G	A	T	T	T	A	T	C	C	G	T	T	G	C	T	A	A	A	A	T	G	A	G	C	A	A	C	G	G	A	T	A	A	T
	79900B		BESC-901_H1		A	A	C	T	A	G	C	A	A	C	A	G	A	T	T	T	A	T	C	C	G	T	T	G	C	T	A	A	A	A	T	G	A	G	C	A	A	C	G	G	A	T	A	A	T
	79900B		BESC-901_H2		A	A	C	T	A	G	C	A	A	C	A	G	A	T	T	T	A	T	C	C	G	T	T	G	C	T	A	A	A	A	T	G	A	G	C	A	A	C	G	G	A	T	A	A	T
	79900B		BESC-1156_H2		A	A	C	T	A	G	C	A	A	C	A	G	A	T	T	T	A	T	C	C	G	T	T	G	C	T	A	A	A	A	T	G	A	G	C	A	A	C	G	G	A	T	A	A	T
	79900B		BESC-1160_H2		A	A	C	T	A	G	C	A	A	C	A	G	A	T	T	T	A	T	C	C	G	T	T	G	C	T	A	A	A	A	T	G	A	G	C	A	A	C	G	G	A	T	A	A	T
	79900B		BESC-1160_H1		A	A	C	T	A	G	C	A	A	C	A	G	A	T	T	T	A	T	C	C	G	T	T	G	C	T	A	A	A	A	T	G	A	G	C	A	A	C	G	G	A	T	A	A	T
	79900B		BESC-1055_H2		A	A	C	T	A	G	C	A	A	C	A	G	A	T	T	T	A	T	C	C	G	T	T	G	C	T	-	-	-	-	-	-	-	-	-	-	-	-	-	-	-	-	-	-	-
	79900B		BESC-1058_H1		A	A	C	T	A	G	C	A	A	C	A	G	A	T	T	T	A	T	C	C	G	T	T	G	C	T	-	-	-	-	-	-	-	-	-	-	-	-	-	-	-	-	-	-	-
	79900B		BESC-1058_H2		A	A	C	T	A	G	C	A	A	C	A	G	A	T	T	T	A	T	C	C	G	T	T	G	C	T	-	-	-	-	-	-	-	-	-	-	-	-	-	-	-	-	-	-	-
	79900B		BESC-1095_H1		A	A	C	T	A	G	C	A	A	C	A	G	A	T	T	T	A	T	C	C	G	T	T	G	C	T	-	-	-	-	-	-	-	-	-	-	-	-	-	-	-	-	-	-	-
	79900B		BESC-1103_H1		A	A	C	T	A	G	C	A	A	C	A	G	A	T	T	T	A	T	C	C	G	T	T	G	C	T	-	-	-	-	-	-	-	-	-	-	-	-	-	-	-	-	-	-	-
	79900B		BESC-1121_H1		A	A	C	T	A	G	C	A	A	C	A	G	A	T	T	T	A	T	C	C	G	T	T	G	C	T	-	-	-	-	-	-	-	-	-	-	-	-	-	-	-	-	-	-	-
	79900B		BESC-1121_H2		A	A	C	T	A	G	C	A	A	C	A	G	A	T	T	T	A	T	C	C	G	T	T	G	C	T	-	-	-	-	-	-	-	-	-	-	-	-	-	-	-	-	-	-	-
	79900B		BESC-1095_H2		A	A	C	T	A	G	C	A	A	C	A	G	A	T	T	T	A	T	C	C	G	T	T	G	C	T	-	-	-	-	-	-	-	-	-	-	-	-	-	-	-	-	-	-	-
	79900B		BESC-817_H2		A	A	C	T	A	G	C	A	A	C	A	G	A	T	T	T	A	T	C	C	G	T	T	G	C	T	-	-	-	-	-	-	-	-	-	-	-	-	-	-	-	-	-	-	-
	79900A		BESC-1038_H2		A	A	C	T	A	G	T	A	A	C	C	T	G	A	A	C	C	G	A	T	T	C	A	A	G	C	T	T	T	G	A	A	T	T	T	T	G	A	A	T	T	T	T	G	A
	79900A		BESC-201_H1		A	A	C	T	A	G	T	A	A	C	C	T	G	A	A	C	C	G	A	T	T	C	A	A	G	C	T	T	T	G	A	A	T	T	T	T	G	A	A	T	T	T	T	G	A
	79900A		BESC-201_H2		A	A	C	T	A	G	T	A	A	C	C	T	G	A	A	C	C	G	A	T	T	C	A	A	G	C	T	T	T	G	A	A	T	T	T	T	G	A	A	T	T	T	T	G	A
	79900A		BESC-377_H2		A	A	C	T	A	G	T	A	A	C	C	T	G	A	A	C	C	G	A	T	T	C	A	A	G	C	T	T	T	G	A	A	T	T	T	T	G	A	A	T	T	T	T	G	A
	79900A		BESC-465_H2		A	A	C	T	A	G	T	A	A	C	C	T	G	A	A	C	C	G	A	T	T	C	A	A	G	C	T	T	T	G	A	A	T	T	T	T	G	A	A	T	T	T	T	G	A
	79900A		BESC-241_H2		A	A	C	T	A	G	T	A	A	C	C	T	G	A	A	C	C	G	A	T	T	C	A	A	G	C	T	T	T	G	A	A	T	T	T	T	G	A	A	T	T	T	-	-	-
	79900A		BESC-360_H2		A	A	C	T	A	G	T	A	A	C	C	T	G	A	A	C	C	G	A	T	T	C	A	A	G	C	T	T	T	G	A	A	T	T	T	T	G	A	A	T	T	T	-	-	-
	79900A		BESC-438_H2		A	A	C	T	A	G	T	A	A	C	C	T	G	A	A	C	C	G	A	T	T	C	A	A	G	C	T	T	T	G	A	A	T	T	T	T	G	A	A	T	T	T	-	-	-
	79900A		BESC-817_H1		A	A	C	T	A	G	T	A	A	C	C	T	G	A	A	C	C	G	A	T	T	C	A	A	G	C	T	T	T	G	A	A	T	T	T	T	G	A	A	T	T	T	-	-	-
	79900A		BESC-1055_H1		A	A	C	T	A	G	T	A	A	C	C	T	G	A	A	C	C	G	A	T	T	C	A	A	G	C	T	T	T	G	A	A	T	T	T	T	G	A	A	T	T	T	T	G	A
	79900A		BESC-465_H1		A	A	C	T	A	G	T	A	A	C	C	T	G	A	A	C	C	G	A	T	T	C	A	A	G	C	T	T	T	G	A	A	T	T	T	T	G	A	A	T	T	T	T	G	A
	79900A		BESC-36_H1		A	A	C	T	A	A	-	-	-	C	C	T	G	A	A	C	C	G	A	T	T	C	A	A	G	C	T	T	T	G	A	A	T	T	T	T	G	A	A	T	T	T	T	G	A
	79900A		BESC-454_H2		A	A	C	T	A	G	T	A	A	C	C	T	G	A	A	C	C	G	A	T	T	C	A	A	G	C	T	T	T	G	A	A	T	T	T	T	G	A	A	T	T	T	T	G	A
	79900C		BESC-27_H1		A	A	C	T	A	G	T	A	A	G	C	T	G	A	A	C	C	G	A	T	T	C	A	A	G	C	T	T	T	G	A	A	T	T	T	T	G	A	A	T	T	T	T	G	A
	79900C		BESC-360_H1		A	A	C	T	A	G	T	A	A	G	C	T	G	A	A	C	C	G	A	T	T	C	A	A	G	C	T	T	T	G	A	A	T	T	T	T	G	A	A	T	T	T	T	G	A
	79900C		BESC-58_H1		A	A	C	T	A	G	T	A	A	G	C	T	G	A	A	C	C	G	A	T	T	C	A	A	G	C	T	T	T	G	A	A	T	T	T	T	G	A	A	T	T	T	T	G	A
	79900C		BESC-832_H1		A	A	C	T	A	G	T	A	A	G	C	T	G	A	A	C	C	G	A	T	T	C	A	A	G	C	T	T	T	G	A	A	T	T	T	T	G	A	A	T	T	T	T	G	A
	79900C		BESC-880_H2		A	A	C	T	A	G	T	A	A	G	C	T	G	A	A	C	C	G	A	T	T	C	A	A	G	C	T	T	T	G	A	A	T	T	T	T	G	A	A	T	T	T	T	G	A
	79900C		BESC-883_H1		A	A	C	T	A	G	T	A	A	G	C	T	G	A	A	C	C	G	A	T	T	C	A	A	G	C	T	T	T	G	A	A	T	T	T	T	G	A	A	T	T	T	T	G	A
	79900C		BESC-239_H1		A	A	C	T	A	G	T	A	A	G	C	T	G	A	A	C	C	G	A	T	T	C	A	A	G	C	T	T	T	G	A	A	T	T	T	T	G	A	A	T	T	T	T	G	A
[truncated: 471 more columns]
